# Supplementary material for: The first set of universal nuclear protein-coding loci markers for avian phylogenetic and population genetic studies
Source: Sci Rep. 2018 Oct 24;8:15723. doi: 10.1038/s41598-018-33646-x (PMC6200822; doi:10.1038/s41598-018-33646-x)
Supplement: Supplementary file 1 — Dataset 1 [file 41598_2018_33646_MOESM1_ESM.xlsx]

## Sheet: Information
The first set of universal nuclear protein-coding loci markers for avian phylogenetic and population genetic studies
Yang Liu1§, Simin Liu1§, Chia-Fen Yeh2, Nan Zhang1, Guoling Chen1, Pinjia Que3, Lu Dong3*, Shou-hsien Li2*
1 State Key Laboratory of Biocontrol, Department of Ecology/School of Life Sciences, Sun Yat-sen University, Guangzhou, 510275, Guangdong, China
2 Department of Life Sciences, National Taiwan Normal University, Taipei, 116, Taiwan, China
3 Ministry of Education Key Laboratory for Biodiversity Science and Ecological Engineering, College of Life Sciences, Beijing Normal University, Beijing, 100875, China
*Correspondence: Lu Dong, Email: donglu@bnu.edu.cn; Shou-hsien Li, Email: t43028@gmail.com
§ These authors equally contributed to this work.
Supplementary Table S1 Summary information for the 136 NPCL candidates.
Supplementary Table S2 List of all samples used in the universality and polymorphism tests.
Supplementary Table S3 PCR performance of 136 NPCL markers in 41 species representing 23 avian orders.
Supplementary Table S4 BLAST results for 64 universal NPCLs and one mitochondrial gene (cyt b) in 48 avian genomes.
Supplementary Table S5 Polymorphic information of 16 NPCLs and two mitochondrial loci (ATPase6/8 and ND3).

## Sheet: Table_S1
The first set of universal nuclear protein-coding loci markers for avian phylogenetic and population genetic studies
Yang Liu, Simin Liu, Chia-Fen Yeh, Nan Zhang, Guoling Chen, Pinjia Que, Lu Dong, Shou-hsien Li
Supplementary Table S1. Summary information for the 136 NPCL candidates.
NPCL	Primer F (5'→3')	Primer R (5'→3')	Coding Protein	Type	Locus length(bp)	Genome	Chromosome	Genbank Number	Start Site	End Site	PSR(%)
TMEM132B	GTAAACAACGATGCTACCAATCC	AGGAGGGATCATGGACAGC	transmembrane protein 132B	exon	880	Taeniopygia guttata	chr15	NW_002197394.1	596770	597649	100
USP38	CCTGAGATCCTTAGTGGAGACAA	GCATCCATGAGGTCTTTTTGTAG	ubiquitin carboxyl-terminal hydrolase 38	CDS	1348	Taeniopygia guttata	chr4	NW_002198632.1	2027130	2028477	100
B3GNT9	CCATTGGAAAGGCTTCTTCAC	TTTCTGCTCATTGCTATCAAATC	betaGal beta-1,3-N-acetylglucosaminyltransferase 9	CDS	1242	Taeniopygia guttata	chr11	NW_002197206.1	1494652	1495893	100
NCOA6	CCAGAGAAATGACTCCCTGAAG	ATGGAAATATGAACAACCAGCAG	nuclear receptor coactivator 6	CDS	1120	Taeniopygia guttata	chr20	NW_002197828.1	864011	865130	100
ADNP	GAACAGACTCACTATACCAAAGCC	GCTGCTTGTGGAGAACTTTT	activity-dependent neuroprotector homeobox	CDS	3129	Taeniopygia guttata	chr20	NW_002197835.1	440740	443868	100
OXSM	CTCTTGGTGTGGGGACTCAG	ATTAGGTGCTGTTATGTGGCAAG	3-oxoacyl-ACP synthase	CDS	983	Taeniopygia guttata	chr2	NW_002198270.1	12591235	12592217	100
GPRC6A	ACAACAAAACCTACTGGGC	CAGGGATAAATACAATCCATGCT	G protein-coupled receptor, class C, group 6, member A	CDS	1121	Taeniopygia guttata	chr3	NW_002198513.1	4562012	4563132	100
LACTBL1	CCAGTGAGATGGAGGCAGAG	ATCCGCTCCCAGATGGC	lactamase, beta-like 1	CDS	979	Taeniopygia guttata	chr21	NW_002197920.1	651294	652272	100
MAML3	ATCCACTCATCCCCTGGTC	AAATGTTGCAGCACCCAAAC	mastermind-like 3	exon	992	Taeniopygia guttata	chr4	NW_002198632.1	784986	785977	100
INO80D	GAACTGAGGGAGCTGTTGTTTAG	AGTGCCTGAGTACCATTGGAGTA	INO80 complex subunit D	CDS	1169	Taeniopygia guttata	chr7	NW_002198919.1	139989	141157	100
SPECC1L	TTTGGCTATCAGTCTTTGAGTCC	CAGCCTGTTCATCTCTATCTGGT	sperm antigen with calponin homology and coiled-coil domains 1-like	CDS	1634	Taeniopygia guttata	chr15	NW_002197395.1	7861535	7863168	100
PHF3	GTTTCAAAATGAGATGAAGTTGC	CAACTGTGCTACACAAGCAGAGA	PHD finger protein 3	CDS	2174	Taeniopygia guttata	chr3	NW_002198514.1	8715141	8717314	100
ZNF618	GGCCTGGAAGAGAGGTTCT	GGCCTGTGCCTTGAACTC	zinc finger protein 618	CDS	1514	Taeniopygia guttata	chr17	NW_002197452.1	804183	805696	95.6522
RAB36	GATCTGCTGAGAAGGAGGGAT	TATCCCGATACATGCGGTAAGT	member RAS oncogene family	CDS	1510	Taeniopygia guttata	chr15	NW_002197395.1	7729921	7731430	95.6522
DOLK	ACAGCAATGATCTGAGCAAAAAT	CTCTTCATTTTCATGGATTCGG	dolichol kinase	CDS	1572	Taeniopygia guttata	chr17	NW_002197453.1	3378219	3379790	95.6522
DIDO1	GTCAGAAAGGGAAACGTCCTG	GTTGTCTGAGGGCTTCTTCTTG	death-inducer obliterator 1	CDS	3112	Taeniopygia guttata	chr20	NW_002197832.1	7138239	7141350	95.6522
FNIP2	GCCATAGGCTCTCCAGTTAGATT	GAAGCATCCACAGTCAGATTTGT	folliculin interacting protein 2	CDS	1318	Taeniopygia guttata	chr4	NW_002198634.1	15681085	15682402	95.6522
CCR7	AGGCAGCCCAGCTCCTTC	ATGCTCACCTACATCTACTTCAA	chemokine (C-C motif) receptor 7	CDS	1065	Taeniopygia guttata	chr27	NW_002198178.1	334382	335446	95.6522
LOC100231426	TCCATGATAACCTCAACCATTTC	AACAACTACTACCCAGGGACACA	uncharacterized LOC100231426	CDS	995	Taeniopygia guttata	chr15	NW_002197395.1	3432993	3433987	95.6522
HERC1	ACTCATAAAGCAATCAAAGCTGA	AATAAAGAAGTAGTGCCATTGCC	HECT and RLD domain containing E3 ubiquitin protein ligase family member 1	CDS	930	Taeniopygia guttata	chr10	NW_002197199.1	215136	216065	95.6522
SETD1B	GAGAGATTTCAATTTCACGCCTA	GTGTCATTGAGCCAGTCCATAC	SET domain containing 1B, histone-lysine N-methyltransferase SETD1B	CDS	1557	Taeniopygia guttata	chr15	NW_002197394.1	2207276	2208832	95.6522
TLR3	TTCTTGATCTTGGTCTCAATGAA	AAAGCTATTCTCCACCCTTCAAA	toll-like receptor 3	CDS	1826	Taeniopygia guttata	chr4	NW_002198636.1	2628839	2630664	95.6522
BIRC2	ATCTGCAAGCTGTTCAGGC	CCGGGCTGGGTTTTATTAC	baculoviral IAP repeat containing 2	CDS	880	Taeniopygia guttata	chr1	NW_002197691.1	33988895	33989774	95.6522
CCDC141	CCAAAGTTACTGGAGAACCTTCC	ATACAGAGCTGTCATCTTCAGCC	coiled-coil domain containing 141	exon	893	Taeniopygia guttata	chr7	NW_002198918.1	14717078	14717970	95.6522
FMN2	GAACAAGAGGATTTGCTTTCTGA	CTCAGTTGCCTAGTTGTGGTTTT	formin 2	CDS	1942	Taeniopygia guttata	chr3	NW_002198511.1	9457202	9459143	95.6522
RHOBTB1	CTGGAAATCTCATTTGAAGAAGG	AGGCACTCTTTTATCCGATTAGC	Rho-related BTB domain containing 1	CDS	968	Taeniopygia guttata	chr6	NW_002198839.1	1264189	1265156	95.6522
RNF6	TGTCAATCTGCTCTTTGGTTAAA	AGGCTCAGGAGTAGAACGAGG	ring finger protein (C3H2C3 type) 6	CDS	1712	Taeniopygia guttata	chr1	NW_002197691.1	5607042	5608753	95.6522
C17H9orf172	ATGCACATGAACTGTTTGCC	GAGGACTGGGACACGCAC	chromosome 17 open reading frame, human C9orf172	CDS	1746	Taeniopygia guttata	chr17	NW_002197452.1	320560	322305	95.6522
RP1L1	AGAAAATGAACCCAGAAGCCAG	GTGCACACTGTTGGCAGG	retinitis pigmentosa 1-like 1	exon	3154	Taeniopygia guttata	chr3	NW_002198516.1	895699	898852	95.6522
RAG2	ATTGCAGGCTTGTTGAGTTCTGT	TGATTTTGAGTTTGGATGCTGTA	recombination activating gene 2	CDS	1587	Taeniopygia guttata	chr5	NW_002198757.1	12849713	12851299	91.3043
ADGRA1	AGTAGTTTCATTTTTCCAAGGGC	CTTTGTTCCTGTTTACTGCCACT	adhesion G protein-coupled receptor A1	CDS	1222	Taeniopygia guttata	chr6	NW_002198841.1	3484198	3485419	91.3043
CHST8	TGCAAGAAAAAGTTTGCATCTTC	CCAATTCTGATTTCCATGAACAG	carbohydrate (N-acetylgalactosamine 4-0) sulfotransferase 8	CDS	1152	Taeniopygia guttata	chr11	NW_002197210.1	2497958	2499109	91.3043
ZNF366	CTGACTTGGGTACTGGAAGGTCT	CCATTAAGCAAGAACCAGTGAA	zinc finger protein 366	CDS	1296	Taeniopygia guttata	chrZ	NW_002234472.1	8682612	8683907	91.3043
AKAP6	AATAGACATGGCATCAACAGCTT	GATTTTCTTCACAAGTAAGAGTTTT	A kinase (PRKA) anchor protein 6	CDS	3426	Taeniopygia guttata	chr5	NW_002198757.1	30152397	30155822	91.3043
LOC100217958	AACACTATTCAGCACAGGTGAGA	CGCCCTTTGGATTCATGT	heparan sulfate glucosamine 3-O-sulfotransferase 1-like	CDS	930	Taeniopygia guttata	chr6	NW_002198841.1	3261520	3262449	91.3043
KBTBD8	TCCATACAAGACCAGTGTGCTAA	AATC+L32CACCTATTGCCAGAGTGA	kelch repeat and BTB (POZ) domain containing 8	CDS	1115	Taeniopygia guttata	chr12	NW_002197251.1	3677535	3678649	91.3043
UBOX5	CTGCGAGTGCTGGCTGAAG	GTTTACACCTCTACCTCATGCAA	U-box domain containing 5	CDS	1177	Taeniopygia guttata	chr4	NW_002198640.1	653087	654263	91.3043
SYT4	TCCAATAAGACCCCTCCATA	TTGATGATCTCTCTGTCCATTAGC	synaptotagmin 4	CDS	815	Taeniopygia guttata	chrZ	NW_002234465.1	125423	126237	91.3043
SMG8	CATATTTCAGCCAAGCACACCT	GGGAACCACCACGAAGAG	SMG8 nonsense mediated mRNA decay factor	CDS	876	Taeniopygia guttata	chr19	NW_002197521.1	5834413	5835288	91.3043
REST	TTCCACTTTCTTTTTCTTTTT	GTGAGAAGCCATTCAAATGTG	RE1-silencing transcription factor	CDS	1697	Taeniopygia guttata	chr4	NW_002198634.1	11955807	11957503	91.3043
PIGC	ATAACTACGTGGACCAGCGG	CTACATGAGGAACCTGGAGAGG	phosphatidylinositol glycan anchor biosynthesis, class C	CDS	879	Taeniopygia guttata	chr8	NW_002198997.1	1409043	1409921	86.9565
S1PR3	TTGCTGCTGCTGGATTTACTT	ATTTCACAACCGCATGTACTTTT	sphingosine-1-phosphate receptor 3	CDS	1128	Taeniopygia guttata	chrZ	NW_002234454.1	1463042	1464169	86.9565
AKAP2	CCAATGACTTCAGCATGGATAA	GGGCAGCTCTGATCTCTTCTT	A kinase (PRKA) anchor protein 2	CDS	2392	Taeniopygia guttata	chrZ	NW_002234458.1	572172	574563	86.9565
ZC3H12C	GACCACAGGGACAGTATCCTACA	TGAGATTTCTCCACTAAGATGGC	zinc finger CCCH-type containing 12C	CDS	1397	Taeniopygia guttata	chr1	NW_002197691.1	2582602	2583998	86.9565
SHANK2	CGTACTTGTTCTCAGTCTCCTGC	AAAGACCTGCTCTATTCCAATCC	SH3 and multiple ankyrin repeat domains protein 2	CDS	2398	Taeniopygia guttata	chr5	NW_002198757.1	891500	893897	86.9565
TRPM1	TGAGGCTAGAAGAAGTGAATGAAA	ATTGTAGAAGGGCACACCTGAT	transient receptor potential cation channel subfamily M member 1	CDS	1264	Taeniopygia guttata	chr10	NW_002197117.1	2892175	2893438	86.9565
SLC32A1	CCTTCTAAAGAGTGGATGAACCC	GGAAAATCCTTATTGCCTGTCTT	solute carrier family 32 (GABA vesicular transporter), member 1	CDS	1188	Taeniopygia guttata	chr20	NW_002197832.1	1440574	1441761	86.9565
LOC100218932	AAAGATCCCATACAACTCTGG	CTTTTAAGATCCAGGTGGTGGA	mismatch repair protein Mlh3-like	CDS	3283	Taeniopygia guttata	chr5	NW_002198757.1	33556263	33559545	85.7143
DOK7	CTTTAGTCCACCACAGATTGGAC	AGCTGCAAAGGGCATTCA	docking protein 7	CDS	875	Taeniopygia guttata	chr4	NW_002198637.1	15259731	15260605	85.7143
ZNF518A	AAATAAAGGACCTGGAATGAT	AGGCATTTGCTGGCATTAAC	zinc finger protein 518A	CDS	2867	Taeniopygia guttata	chr6	NW_002198841.1	2888773	2891639	85.7143
TET1	AGCCAGGATGAAGAGGATGTAG	TTGCTGTACCTGAGAATTACATTTT	tet methylcytosine dioxygenase 1	CDS	2530	Taeniopygia guttata	chr6	NW_002198834.1	356651	359180	85.7143
FUT10	TCACCTTATTCAACCACACTGC	CTGATGTTTTCCCACACTCTGTT	fucosyltransferase 10 (alpha (1,3) fucosyltransferase)	CDS	836	Taeniopygia guttata	chrZ	NW_002234450.1	2222382	2223217	85.7143
BEGAIN	TCTGTTCTCAGGAAGCAAGAATC	AGGGATCTCAATTTTCAGGACTC	brain-enriched guanylate kinase-associated protein	CDS	1253	Taeniopygia guttata	chr5	NW_002198757.1	45183508	45184760	85.7143
ZFAND4	CAATACCAGAAGTCCGAAACCT	TCGTGTTGAACTAGAAAATGCAA	zinc finger, AN1-type domain 4	CDS	1179	Taeniopygia guttata	chr6	NW_002198840.1	10117895	10119073	82.6087
RBM6	AATCTACAAGGCTTTGATCCACA	AAGACACTCTGGCAACTTCTCTG	RNA binding motif protein 6	CDS	1339	Taeniopygia guttata	chr12	NW_002197250.1	1222551	1223889	82.6087
PHLPP2	CTGAACATCAGTGAGGACAACTG	ATCTGGGATGGAGCAGCAAAATA	PH domain and leucine rich repeat protein phosphatase 2	CDS	1056	Taeniopygia guttata	chr11	NW_002197207.1	2146624	2147679	82.6087
ZNF654	CCTGCTAATGGTTGTGCTAGAGT	GAGCCTCAAGTGCTTCTGAATTA	zinc finger protein 654	CDS	1250	Taeniopygia guttata	chr1	NW_002197738.1	1594729	1595978	82.6087
RXFP3	CTGGTGCTCTACCTGATGAAAAG	AGCTGTTGGAGTGTGCCAG	relaxin/insulin like family peptide receptor 3	exon	1344	Taeniopygia guttata	chrZ	NW_002234465.1	6994867	6996210	80.9524
STARD9	GAAAATGAGATTTCTGATACTGACA	CTGTTATTCTGGGGCTGCTGAT	StAR-related lipid transfer (START) domain containing 9	exon	1744	Taeniopygia guttata	chr5	NW_002198757.1	20079527	20081270	80.9524
ADGRA3	AGCTTAGGAGCATTTTATGGACC	TCCGAAACTGTACCTCTAATGGA	adhesion G protein-coupled receptor A3	CDS	1243	Taeniopygia guttata	chr4	NW_002198637.1	7334655	7335897	80.9524
ZNF516	AAGCCCTACAAATGCCCTTACT	GAGACACTGCAAGAAAAACTGCT	zinc finger protein 516	CDS	1408	Taeniopygia guttata	chr2	NW_002198279.1	4117301	4118708	80.9524
MTUS2	GGATACCAATGCCAACCAAAT	GAGAAGTATGCAGTGTGCTTTCA	microtubule associated tumor suppressor candidate 2	CDS	2286	Taeniopygia guttata	chr1	NW_002197691.1	6799995	6802280	80.9524
CGNL1	AATTTGCAGAAGTGGGAGTAGC	GGAGCCATATTTTGCTGGTTTTA	cingulin-like 1	CDS	1578	Taeniopygia guttata	chr10	NW_002197117.1	4555668	4557245	80.9524
HPS6	GGATGAGAAGGTGCAGAGCTT	GTGCATTTCCTGGAGTCCC	Hermansky-Pudlak syndrome 6	CDS	2388	Taeniopygia guttata	chr6	NW_002198841.1	4621479	4623866	78.26
ZBTB43	CATCAGTCCCCAAGCAGTAGTAG	CCACATAAATCTTTTCCCACAGA	zinc finger and BTB domain-containing protein 43	CDS	1395	Taeniopygia guttata	chr17	NW_002197454.1	2636745	2638139	76.1905
LRRC15	ACCAGCATTTCCTTTTCCTTTT	ACCCTGATGAGGTTGTTGTCC	leucine rich repeat containing 15	CDS	1275	Taeniopygia guttata	chr9	NW_002199038.1	917980	919254	76.1905
FAT2	GCTGTGGACAGAATGAGAAAGAT	GAACTGATTTCTGGTTGGCTATG	FAT atypical cadherin 2	CDS	3265	Taeniopygia guttata	chr13	NW_002197294.1	5906168	5909432	76.1905
TYR	TGATGCTGGGCTGAGTAAATTAG	GGGCAGTTCCCCAGAGTC	tyrosinase	CDS	819	Taeniopygia guttata	chr1	NW_002197702.1	661624	662442	76.1905
KIAA1211	TTACTCTGCTGATTTTCCAGAGC	CATCCAGACCCTTCACATTTC	KIAA1211 ortholog	CDS	2142	Taeniopygia guttata	chr4	NW_002198636.1	6439398	6441539	71.4286
MB21D2	GACATGGACTTCACCCTGCT	TAGTTAGGGCACATCTTGTTGAC	Mab-21 domain containing 2	CDS	1263	Taeniopygia guttata	chr9	NW_002199038.1	1365603	1366865	71.4286
KIAA1024	ATACTCATGTCATCCAAAAACCG	CCCAACTTAATACCATCCAACAA	KIAA1024 ortholog	CDS	2310	Taeniopygia guttata	chr10	NW_002197117.1	10281523	10283832	71.4286
NLRX1	CTGCTTCTTGCCCTCCTACTG	AGCACTTGAGAGGGGTCATCT	NLR family member X1	CDS	1415	Taeniopygia guttata	chr24	NW_002198023.1	1905604	1907018	71.4286
LOC100218173	TTTTGAAGAAATGAGTAAGGAAA	CTTAAAGGAGAAACAGCAGGAGA	golgin subfamily B member 1-like	exon	3559	Taeniopygia guttata	chr5	NW_002198757.1	1203836	1207394	71.4286
ZNF292	GTTTGATTTTTGCTTCTCTGAGG	GGCTGTGACCGTATTTATGCTAC	zinc finger protein 292	CDS	7176	Taeniopygia guttata	chr3	NW_002198513.1	17499077	17506252	66.6667
MSANTD2	AGTTGAAGTGGGAGCTGTTTCAG	CTTTTTCCAGGCACTCTACCAA	Myb/SANT-like DNA-binding domain containing 2	CDS	853	Taeniopygia guttata	chr24	NW_002198024.1	3643700	3644552	66.6667
SYNPO2L	CATCTCTGTATATTCCTGCACCA	GTGCCTTTTTCACTTTGCTCTCT	synaptopodin 2-like	CDS	2336	Taeniopygia guttata	chr6	NW_002198840.1	8258490	8260825	66.6667
AGTR1	CCTGTTTCAGGAAGGCACAG	ACTTGATGAGGAATCCAGGAAA	angiotensin II receptor, type 1	CDS	1080	Taeniopygia guttata	chr9	NW_002199038.1	260240	261319	66.6667
KLHL26	ATGAGAGAAGCCAGCCAGG	GCTTCAGGGAGCACACGTA	kelch-like family member 26	exon	1582	Taeniopygia guttata	chr28	NW_002198227.1	33591	35172	66.6667
AMER3	GCTCTGGAGGGAAACCAAAG	GTGAGGGAGTCAAAGCTCTTCAG	APC membrane recruitment protein 3	CDS	2637	Taeniopygia guttata	chr9	NW_002199035.1	2541115	2543751	66.6667
CEP350	TGCAAAGATGTTGATGACACTG	TACAGCTGCTTCCCTTTCTAGC	centrosome-associated protein 350	exon	1052	Taeniopygia guttata	chr8	NW_002198998.1	69990	71041	61.9048
AHNAK2	AATCCCAAAGTAGCAGTTT	AGAGCAGAAATAAGTAAAATTAAA	AHNAK nucleoprotein 2	CDS	6273	Taeniopygia guttata	chr5	NW_002198757.1	48763987	48770259	61.9048
TRIP11	TTCATTTTCTTCTTTCAGTTTTCG	TGCTAGAGTTTCCTCAGCTTCCT	thyroid hormone receptor interactor 11	CDS	2115	Taeniopygia guttata	chr5	NW_002198757.1	40641221	40643335	57.1429
NFIL3	CCTATGCCCAAGAGATACAGAAA	GAGAAAGGAGTGTGAGAAGAAT	nuclear factor, interleukin 3 regulated	CDS	1374	Taeniopygia guttata	chrZ	NW_002234454.1	506647	508020	57.1429
CCNT2	GGTGATGGACAGGTATCTGAGAA	CTCCTTACTGGCACCCTTTTC	cyclin T2	CDS	1395	Taeniopygia guttata	chr7	NW_002198920.1	8247569	8248963	52.381
ARSI	TTCTACAAGAAGGAGTGCCTGC	CAGTGATGTTGAAGAGCCACA	arylsulfatase family, member I	CDS	1408	Taeniopygia guttata	chr13	NW_002197294.1	6209028	6210435	52.381
LOC105758909	CTGGAGGTGCTGGTGGAC	TTCTGGTAGAAGATGAAGTCCCA	membrane primary amine oxidase-like	CDS	1569	Taeniopygia guttata	chr27	NW_002198178.1	984111	985679	52.381
P2RY8	CCATCCATAGGTCCACTTGACA	TTCTCCCTTTGGGTGCTCT	purinergic receptor P2Y, G-protein coupled, 8	CDS	1074	Taeniopygia guttata	chr1	NW_002197680.1	15629577	15630650	52.381
UBN1	AGCTGCTGGAAGAAGCCC	CATCAGTGCCCAGACCAG	ubinuclein 1	CDS	1224	Taeniopygia guttata	chr14	NW_002197360.1	70927	72150	52.381
ZNF518B	GAAAGAACATCCCAACCCTTG	AGTGTTTATCCCCAAAGGGAC	zinc finger protein 518B	CDS	2848	Taeniopygia guttata	chr4	NW_002198637.1	11352558	11355405	47.619
LARP6	TCTGCATTTTGTATTTTCCGA	CATCAGTTCGTATTCTCAAGCCT	La ribonucleoprotein domain family, member 6	CDS	1068	Taeniopygia guttata	chr10	NW_002197117.1	3418656	3419723	47.619
MC1R	GGTGCCAGGGGCTGGACAT	CTGAAGAAGCAGGTGCAGAAG	melanocortin 1 receptor (alpha melanocyte stimulating hormone receptor)	CDS	945	Taeniopygia guttata	chr11	NW_002197207.1	1281706	1282650	47.619
MESDC1	CAGCTTTACCCAAAAACTGGG	AAGAAGCTCATCTCTATCTGCGA	mesoderm development candidate 1	CDS	1068	Taeniopygia guttata	chr10	NW_002197117.1	9648335	9649402	47.619
LOC105759502	AACTGCTACAGCAGCGTGGT	ACTTTTTCAGATCCTCTGAGCAC	serine/threonine-protein phosphatase 2A regulatory subunit B'' subunit alpha-like	CDS	1938	Taeniopygia guttata	chr9	NW_002199036.1	3514512	3516449	42.8571
DAPK1	TAAGCCTCTTGACCATTAGCATC	AACATCTTACCCCATTTCCTTGT	death-associated protein kinase 1	CDS	1233	Taeniopygia guttata	chrZ	NW_002234454.1	4281803	4283035	42.8571
JMJD1C	GCGACTGAGCAAATACAAAGAAG	ACTAAAGTTGGTGGTTTCTGCAA	jumonji domain containing 1C	CDS	2195	Taeniopygia guttata	chr6	NW_002198839.1	455620	457814	42.8571
RBP3	CATGGTTGTCAATGAAGGTGATA	AGTGGCTGAAGATGTGGCTTAC	retinol binding protein 3, interstitial	CDS	3048	Taeniopygia guttata	chr6	NW_002198840.1	10380505	10383552	38.0952
DENND4C	AGAAGAACGACCCAGTCCTGT	ATAGCAATAATGATGGGAGCAGA	DENN/MADD domain containing 4C	CDS	1145	Taeniopygia guttata	chrZ	NW_002234472.1	843837	844981	38.0952
HECW1	CTCACATTCGTTGTCACCATTG	CATCAACACAGTGACCTCAGAAA	HECT, C2 and WW domain containing E3 ubiquitin protein ligase 1	CDS	1386	Taeniopygia guttata	chr2	NW_002198269.1	16549475	16550860	38.0952
MSH5	ATTTCCATTTATCCCATCCCATA	CTTTTTGTGCCACTTCTGTAAGG	mutS homolog 5	CDS	1807	Taeniopygia guttata	chr3	NW_002198512.1	4718930	4720736	38.0952
LIG4	AATTGCATTCTTGATGGTGAAAT	ACCACATCATATTTGTTGGAAGC	ligase IV, DNA, ATP-dependent	CDS	2736	Taeniopygia guttata	chr1	NW_002197680.1	16332287	16335022	33.3333
WDR81	GGTCAGCAACTTCGACTACCT	GATGGGTTTCTCCCCAGAC	WD repeat domain 81	CDS	3246	Taeniopygia guttata	chr19	NW_002197521.1	3753120	3756365	33.3333
TTC28	ACAGACAAAAATATCCCCCAAGT	CACCAGATGAAAGGTGACTATGA	tetratricopeptide repeat protein 28	CDS	1342	Taeniopygia guttata	chr15	NW_002197395.1	1673208	1674549	33.3333
ZBTB37	CCAGCCACTCCTCCAGGTT	TGGCTGTTGGGAGTAGTTATTTT	zinc finger and BTB domain containing 37	CDS	923	Taeniopygia guttata	chr8	NW_002198980.1	3334165	3335087	33.3333
TENM3	GTGGAGTACACGGTGGGC	CATCCAGTCTCATCGCTTTTAGT	teneurin transmembrane protein 3	CDS	875	Taeniopygia guttata	chr4	NW_002198636.1	1294088	1294962	33.3333
KMT2A	AAGGGATGTATATGCTGGTGATG	GAACTTCTGAAATCTGACTCTGACA	lysine (K)-specific methyltransferase 2A	CDS	4297	Taeniopygia guttata	chr24	NW_002198023.1	204201	208497	28.5714
BBX	GCCCTCTGACACCAGAGTTTTAT	AAAGTGAAAGAACCTGGGAAAA	bobby sox homolog	CDS	916	Taeniopygia guttata	chr1	NW_002197742.1	288747	289662	28.5714
KIAA1462	ACTGAGAGAGATAACACGCTTGG	CAGGAGATGAGTGAAGACCAAAA	KIAA1462 ortholog, junctional protein associated with coronary artery disease	CDS	3504	Taeniopygia guttata	chr2	NW_002198269.1	299026	302529	28.5714
THNSL1	CTCAAGATTGGAGGACTTCAAAA	ACTGCTGAAGAATGGCAA	threonine synthase-like 1	exon	1778	Taeniopygia guttata	chr2	NW_002198269.1	2295786	2297563	28.5714
CCPG1	AGTTCTCGTCAAACACCTGACA	GCAAATACTTTCTCATTAGCCGA	cell cycle progression 1	CDS	1412	Taeniopygia guttata	chr10	NW_002197117.1	5199047	5200458	28.5714
LOC100222990	ATATCCTGAATTGGTGCTGAAGA	GTTCTCCTCCACAAACACATCAA	uncharacterized LOC100222990	exon	3063	Taeniopygia guttata	chr13	NW_002197295.1	8175948	8179010	28.5714
CCR4	TTAAAGAGCATCTTCAGGTACTTC	CTGCTAAACCTCGCCATCTC	chemokine (C-C motif) receptor 4	CDS	1077	Taeniopygia guttata	chr2	NW_002198270.1	17862292	17863368	28.5714
LOC100232129	CTCTGTCAAAGGACCTCAAAGC	AGAATGACAAAGAATGGCAATGT	neural-cadherin-like	exon	1616	Taeniopygia guttata	chr11	NW_002197208.1	88336	89951	28.5714
KLF15	ATTTCTGACCCATGATGATTCC	GACTCGTCCAGCTTTTGTTCTT	Krueppel-like factor 15	CDS	1043	Taeniopygia guttata	chr12	NW_002197250.1	7545297	7546339	28.5714
PDZD2	GAGCTTTGGACTTTTCCATTTG	GGGCTGTCTGTGTTGGACTC	PDZ domain containing 2	CDS	3583	Taeniopygia guttata	chrZ	NW_002234465.1	6172822	6176404	28.5714
KLHL41	GCCCTTATTTTCGTGAGTATTTC	AGCATTCATTTTCAAGAGGATCA	kelch-like family member 41	CDS	1110	Taeniopygia guttata	chr7	NW_002198918.1	10864721	10865830	28.5714
TRANK1	TAAAATCAGCTTTGAAGCAGCAC	GAGCAATGTAACTCTTTGGAAGG	tetratricopeptide repeat and ankyrin repeat containing 1	CDS	3077	Taeniopygia guttata	chr2	NW_002198270.1	21901185	21904261	23.8095
NLRC3	AGCCATTTTGAAATAATAGGAG	AGAAGGAGCACGACATCCTG	NLR family, CARD domain containing 3	CDS	1744	Taeniopygia guttata	chr14	NW_002197360.1	667919	669662	23.8095
ADCY9	AGAGCTATTCCAAAAACCACGAC	GTACAGAAGGCACCAGGTTGG	adenylate cyclase 9	CDS	1189	Taeniopygia guttata	chr14	NW_002197360.1	860188	861376	23.8095
GPR15	GGGTCCAGAGGCTGATTGA	CTCTGCGGATGTAGTTGTCAAAG	G protein-coupled receptor 15	CDS	1101	Taeniopygia guttata	chr1	NW_002197713.1	4329112	4330212	23.8095
ZNRF3	TTAGTTACCCTGAGCAAGATGGA	GTCTTCTGTATAGCAGCCACCAC	zinc and ring finger 3	CDS	1746	Taeniopygia guttata	chr15	NW_002197395.1	1898014	1899759	23.8095
GPRC5C	AGAAGAAGAGCCTGGTGGC	ATGGTCTCGTAGCCCACCC	G protein-coupled receptor, class C, group 5, member C	CDS	1055	Taeniopygia guttata	chr18	NW_002197485.1	1009975	1011029	23.8095
CSP4L	CTAGCTCAGAAGCATCCAGGTC	CAATTTCACTTTTGCTGTTTGGT	chondroitin sulfate proteoglycan 4-like	exon	1171	Taeniopygia guttata	chrZ	NW_002234465.1	13063906	13065076	23.8095
IGSF10	GATGAAAGTCAGCATCACAATGA	GTTTCCATCCACAGAGCAGTTC	immunoglobulin superfamily, member 10	exon	1910	Taeniopygia guttata	chr9	NW_002199041.1	1013718	1015627	19.0476
AFF4	ATAAAGTGTCACCAGCTTCTTCC	AGGCTCAGGTCAATCTTCACAAT	AF4/FMR2 family, member 4	CDS	918	Taeniopygia guttata	chr13	NW_002197294.1	524874	525791	19.0476
PCDH1	AGATCGACTACTCCTTCCACCA	ATTTTCTCCTTTGTCAGCATCG	protocadherin 1	CDS	1595	Taeniopygia guttata	chr13	NW_002197301.1	45358	46952	19.0476
ADCY5	GAGCGAGGAAGACTACGAGC	GATGCTGTAGATGAAGAAGACGG	adenylate cyclase 5	exon	1002	Taeniopygia guttata	chr7	NW_002198918.1	1406077	1407078	19.0476
ZBTB21	CTGAGAGGCACTGAAAGACCTAA	CCAGATGCTTTTGATAATGTGTT	zinc finger and BTB domain containing 21	CDS	1582	Taeniopygia guttata	chr1	NW_002197658.1	953871	955452	19.0476
LMTK2	GAACATCCTTACAGTTCTCAAAA	TGGGGACTTCTTCCACTACAATA	lemur tyrosine kinase 2	CDS	2908	Taeniopygia guttata	chr14	NW_002197363.1	3897997	3900904	14.2857
RPRD2	TCTGGTTTTAAGCCACCAAC	CCGGCTTCTTCTCCAGGT	regulation of nuclear pre-mRNA domain containing 2	exon	1240	Taeniopygia guttata	chr25	NW_002198054.1	146099	147338	14.2857
CHST4	CCAGTGTCTTCTACCTGATGGAG	TTTGCACTTTTTCTATTTTCT	carbohydrate (N-acetylglucosamine 6-O) sulfotransferase 4	CDS	1179	Taeniopygia guttata	chr11	NW_002197207.1	2185218	2186396	14.2857
SMCR8	ACACTCCACACTGGACTTGTAGG	ACTTCATCCTCATCTCCGAGTTC	Smith-Magenis syndrome chromosome region, candidate 8	exon	2345	Taeniopygia guttata	chr14	NW_002197362.1	1280900	1283244	14.2857
RAD54L2	ACACAGTGCCTCATCCCC	CATTAGAGCTGCATCCCACCT	RAD54-like 2	CDS	986	Taeniopygia guttata	chr12	NW_002197250.1	1150508	1151493	9.52381
DACT2	TCATCATAGTCAAGAGCAAGGCT	GGTGGAGTGAAAATTAACAGCAG	dishevelled-binding antagonist of beta-catenin 2	CDS	1796	Taeniopygia guttata	chr3	NW_002198511.1	3718228	3720023	9.52381
PCDHG	ATATGGGCTCCAACTCCATCTC	GAACATGAGCTGTATCAAAAGGG	protocadherin gamma subfamily	CDS	2396	Taeniopygia guttata	chr13	NW_002197295.1	8469202	8471597	9.52381
LOC100231289	TTATACATCAGTGCCCTCAAA	AGTAACTCTGTCCTGAGCCACCT	tetratricopeptide repeat protein 30B	CDS	1335	Taeniopygia guttata	chr7	NW_002198918.1	14178893	14180227	9.52381
NHS	GATTTCCTCAAAGATGAGCTGC	ATTCACTCCATCTCCACAGCA	Nance-Horan syndrome (congenital cataracts and dental anomalies)	CDS	2949	Taeniopygia guttata	chr1	NW_002197669.1	12151685	12154633	0

## Sheet: Table S2
The first set of universal nuclear protein-coding loci markers for avian phylogenetic and population genetic studies
Yang Liu, Simin Liu, Chia-Fen Yeh, Nan Zhang, Guoling Chen, Pinjia Que, Lu Dong, Shou-hsien Li
Supplementary Table S2. List of all samples used in the universality and polymorphism tests.
Order/Population	Science Name	English Names	SYSb Number	Location	Type	PSR(%)
(A) Information of avian samples testing NPCL universality
Coraciiformes	Merops viridis	Blue-throated Bee-eater	SYSb002218	Xin Mountains, Yunnan, China	Muscle	31.3725
	Nyctyornis athertoni	Blue-bearded Bee-eater	SYSb002217	Xin Mountains, Yunnan, China	Muscle	52.1739
	Alcedo atthis	Common Kingfisher	SYSb000941	Conghua, Guangdong, China	Muscle	43.3824
	Eurystomus orientalis	Dollarbird	SYSb001101	Qiyunshan Nature Reserve, Jiangxi, China	Blood	45.5882
Piciformes	Megalaima oorti	Black-browed Barbet	SYSb001883	Qiyunshan Nature Reserve, Jiangxi, China	Muscle	45.5882
	Megalaima virens	Great Barbet	SYSb000946	Xin Mountains, Yunnan, China	Muscle	44.1176
	Dendrocopos darjellensis	Darjeeling Woodpecker	SYSb002216	Baoshan, Yunnan, China	Muscle	54.0541
Trogoniformes	Harpactes erythrocephalus	Red-headed Trogon	SYSb002215	Baoshan, Yunnan, China	Muscle	89.7059
Strigiformes	Otus sunia	Oriental Scops Owl	SYSb002224	Qiyunshan Nature Reserve, Jiangxi, China	Blood	57.3529
	Glaucidium brodiei	Collared Owlet	SYSb001194	Qiyunshan Nature Reserve, Jiangxi, China	Blood	61.7647
Caprimulgiformes	Caprimulgus indicus	Indian Jungle Nightjar	SYSb000319	Haikou Airport, Hainan, China	Muscle	59.5588
Accipitriformes	Elanus caeruleus	Black-winged Kite	SYSb000321	Haikou Airport, Hainan, China	Muscle	38.2353
	Accipiter virgatus	Besra Sparrow Hawk	SYSb001023	Jinggangshan Nature Reserve, Jiangxi, China	Tongue	66.1765
Apodiformes	Apus nipalensis	House Swift	SYSb000315	Haikou Airport, Hainan, China	Muscle	50.7353
	Hirundapus caudacutus	White-throated Needletail	SYSb000316	Haikou Airport, Hainan, China	Muscle	59.5588
Falconiformes	Falco peregrinus	Peregrine Falcon	SYSb001075	Rudong, Jiangsu, China	Muscle	58.0882
	Falco naumanni	Lesser Kestrel	SYSb002222	Beijing Zoo, Beijing, China	Blood	48.5294
Passeriformes	Passer montanus	Euraisian Tree Sparrow	SYSb002605	Motuo County, Tibet, China	Muscle	76.4706
Psittaciformes	Psittacula finschii	Grey-headed Parakeet	SYSb001873	Dead caged animals	Tongue	52.2059
Cuculiformes	Cuculus varius	Common Hawk-Cuckoo	SYSb001258	Qiyunshan Nature Reserve, Jiangxi, China	Blood	30.1471
	Clamator coromandus	Chestnut-winged Cuckoo	SYSb001120	Qiyunshan Nature Reserve, Jiangxi, China	Blood	47.0588
	Centropus bengalensis	Lasser Coucal	SYSb001243	Qiyunshan Nature Reserve, Jiangxi, China	Blood	55.8824
Charadriiformes	Turnix tanki	Yellow-legged Buttonquail	SYSb001135	Qiyunshan Nature Reserve, Jiangxi, China	Blood	44.1176
	Larus cachinnans	Yellow-legged Gull	SYSb000067	Lake Baikal, Russia	Muscle	60.2941
	Tringa totanus	Common Redshank	SYSb000128	Qinghai Lake, Qinghai, China	Muscle	58.8235
Gruiformes	Rallus aquaticus	Water Rail	SYSb001520	Jingning, Zhejiang, China	Muscle	42.6471
	Grus japonensis	Red-crowned Crane	SYSb001884	Beijing Zoo, Beijing, China	Blood	79.4118
Phoenicopteriformes	Phoenicopterus ruber	Greater Flamingo	SYSb002221		Blood	52.2059
Podicipediformes	Podiceps cristatus	Great Crested Grebe	SYSb000232	Ulansuhai Nur, Nei Mongol, China	Muscle	56.6176
Pelecaniformes	Ixobrychus sinensis	Yellow Bittern	SYSb001103	Qiyunshan Nature Reserve, Jiangxi, China	Blood	35.2941
	Nycticorax nycticorax	Black-crowned Night Heron	SYSb000360	Taipa Island, Macau, China	Muscle	62.5
Gaviiformes	Gavia arctica	Black-throated Diver	SYSb002276		Muscle	67.3077
Procellariiformes	Fulmarus glacialis	Northern Fulmar	SYSb002275		Muscle	63.4615
Suliformes	Phalacrocorax carbo	Great Cormorant	SYSb000066	Lake Baikal, Russia	Muscle	49.2647
Sphenisciformes	Spheniscus humboldti	Humboldt Penguin	SYSb002295	Beijing Zoo, Beijing, China	Muscle	79.4118
Columbiformes	Chalcophaps indica	Emerald Dove	SYSb001881	Heishiding Nature Reserve, Guangdong, China	Muscle	83.8235
	Streptopelia chinensis	Spotted Dove	SYSb002220	Jinxiu, Guangxi, China	Muscle	48.5294
Anseriformes	Netta rufina	Red-crested Pochard	SYSb000071	Ulansuhai Nur, Nei Monggol, China	Muscle	38.4615
	Anas crecca	Green-winged Teal	SYSb000186	Changle, Fujian, China	DNA	55.8824
	Dendrocygna viduata	White-faced Tree Duck	SYSb002228	WWT, Britain	Blood	61.7647
Galliformes	Gallus gallus	Red Junglefowl	SYSb000259		Muscle	81.6176
(B) Information of Charadrius alexandrinus samples testing NPCL polymorphism
GX	Charadrius alexandrinus	Kentish Plover	SYSb001911	Beihai, Guangxi, China	Blood
			SYSb001916	Beihai, Guangxi, China	Blood
			SYSb001917	Beihai, Guangxi, China	Blood
			SYSb001924	Beihai, Guangxi, China	Blood
			SYSb001928	Beihai, Guangxi, China	Blood
			SYSb001932	Beihai, Guangxi, China	Blood
			SYSb001935	Beihai, Guangxi, China	Blood
			SYSb001939	Beihai, Guangxi, China	Blood
			SYSb001942	Beihai, Guangxi, China	Blood
			SYSb001945	Beihai, Guangxi, China	Blood
QH			SYSb002085	Haibei, Qinghai,China	Blood
			SYSb002088	Haibei, Qinghai,China	Blood
			SYSb002089	Haibei, Qinghai,China	Blood
			SYSb002090	Haibei, Qinghai,China	Blood
			SYSb002091	Haibei, Qinghai,China	Blood
			SYSb002097	Haibei, Qinghai,China	Blood
			SYSb002098	Haibei, Qinghai,China	Blood
			SYSb002101	Haibei, Qinghai,China	Blood
			SYSb002102	Haibei, Qinghai,China	Blood
			SYSb002103	Haibei, Qinghai,China	Blood
HB			SYSb002130	Tangshan, Hebei, China	Blood
			SYSb002131	Tangshan, Hebei, China	Blood
			SYSb002132	Tangshan, Hebei, China	Blood
			SYSb002133	Tangshan, Hebei, China	Blood
			SYSb002134	Tangshan, Hebei, China	Blood
			SYSb002135	Tangshan, Hebei, China	Blood
			SYSb002136	Tangshan, Hebei, China	Blood
			SYSb002137	Tangshan, Hebei, China	Blood
			SYSb002140	Tangshan, Hebei, China	Blood
			SYSb002141	Tangshan, Hebei, China	Blood
TW			SYSb002314	Jinmen, Taiwan, China	Blood
			SYSb002315	Jinmen, Taiwan, China	Blood
			SYSb002316	Jinmen, Taiwan, China	Blood
			SYSb002317	Xinbei, Taiwan, China	Blood
			SYSb002318	Xinbei, Taiwan, China	Blood
			SYSb002319	Xinbei, Taiwan, China	Blood
			SYSb002340	Zhanghua, Taiwan, China	Blood
			SYSb002341	Zhanghua, Taiwan, China	Blood
			SYSb002342	Zhanghua, Taiwan, China	Blood
			SYSb002343	Zhanghua, Taiwan, China	Blood

## Sheet: Table_S3
The first set of universal nuclear protein-coding loci markers for avian phylogenetic and population genetic studies
Yang Liu, Simin Liu, Chia-Fen Yeh, Nan Zhang, Guoling Chen, Pinjia Que, Lu Dong, Shou-hsien Li
Supplementary Table S3. PCR performance of 136 NPCL markers in 41 species representing 23 avian orders
Species	Merops viridis	Nyctyornis athertoni	Alcedo atthis	Eurystomus orientalis	Megalaima oorti	Megalaima virens	Dendrocopos darjellensis	Harpactes erythrocephalus	Otus sunia	Glaucidium brodiei	Caprimulgus indicus	Elanus caeruleus	Accipiter virgatus	Apus nipalensis	Hirundapus caudacutus	Falco peregrinus	Falco naumanni	Passer montanus	Psittacula finschii	Cuculus varius	Clamator coromandus	Centropus bengalensis	Turnix tanki	Larus cachinnans	Tringa totanus	Rallus aquaticus	Grus japonensis	Phoenicopterus ruber	Podiceps cristatus	Ixobrychus sinensis	Nycticorax nycticorax	Gavia arctica	Fulmarus glacialis	Phalacrocorax carbo	Spheniscus humboldti	Chalcophaps indica	Streptopelia chinensis	Netta rufina	Anas crecca	Dendrocygna viduata	Gallus gallus
English names	Blue-throated Bee-eater	Blue-bearded Bee-eater	Common Kingfisher	Dollarbird	Black-browed Barbet	Great Barbet	Darjeeling Woodpecker	Red-headed Trogon	Oriental Scops Owl	Collared Owlet	Indian Jungle Nightjar	Black-winged Kite	Besra Sparrow Hawk	House Swift	White-throated Needletail	Peregrine Falcon	Lesser Kestrel	Euraisian Tree Sparrow	Grey-headed Parakeet	Common Hawk-Cuckoo	Chestnut-winged Cuckoo	Lasser Coucal	Yellow-legged Buttonquail	Yellow-legged Gull	Common Redshank	Water Rail	Red-crowned Crane	Greater Flamingo	Great Crested Grebe	Yellow Bittern	Black-crowned Night Heron	Black-throated Diver	Northern Fulmar	Great Cormorant	Humboldt Penguin	Emerald Dove	Spotted Dove	Red-crested Pochard	Green-winged Teal	White-faced Tree Duck	Red Junglefowl
Orders	Coraciiformes				Piciformes			Trogoniformes	Strigiformes		Caprimulgiformes	Accipitriformes		Apodiformes		Falconiformes		Passeriformes	Psittaciformes	Cuculiformes			Charadriiformes			Gruiformes		Phoenicopteriformes	Podicipediformes	Pelecaniformes		Gaviiformes	Procellariiformes	Suliformes	Sphenisciformes	Columbiformes		Anseriformes			Galliformes
TMEM132B	1	1	1	1	1	1	1	1	1	1	1	1	1	1	1	1	1	1	1	1	1	1	1	1	1	1	1	1	1	1	1	1	1	1	1	1	1	1	1	1	1
USP38	1	1	1	1	1	1		1	1	1	1	1	1	1	1	1	1	1	1	1	1	1	1	1	1	1	1	1	1	1	1	1	1	1	1	1	1	1	1	1	1
B3GNT9	1		1	1	1	1		1	1	1	1	1	1	1	1	1	1	1	1	1	1	1	1	1	1	1	1	1	1	1	1	1	1	1	1	1		1	1	1	1
NCOA6			1	1	1	1		1	1	1	1	1	1	1	1	1	1	1	1	1	1	1	1	1	1	1	1	1	1	1	1	1	1	1	1	1	1		1	1	1
ADNP	1		1	1	1	1	1	1	1	1	1		1	1	1	1	1	1	1		1	1	1	1	1	1	1	1	1	1	1	1	1	1	1	1	1		1	1	1
OXSM	1		1	1	1	1		1	1	1	1		1	1	1	1	1	1	1	1	1	1	1	1	1	1	1	1	1	1	1	1	1	1	1	1			1	1	1
GPRC6A	1	1	1	1	1	1		1	1	1	1	1	1	1	1	1	1	1	1		1	1		1	1		1	1	1	1	1	1	1	1	1	1	1	1	1	1	1
LACTBL1	1		1	1	1	1		1	1	1	1		1	1	1	1	1	1	1	1	1	1	1	1	1	1	1	1	1		1	1	1	1	1	1	1		1	1	1
MAML3			1	1	1	1		1	1	1	1	1	1		1	1		1	1	1	1	1	1	1	1	1	1	1	1		1	1	1	1	1	1	1		1	1	1
INO80D			1	1	1	1		1	1	1	1		1	1	1	1		1	1	1	1	1	1	1	1		1	1	1	1	1	1	1	1	1	1	1		1	1	1
SPECC1L	1	1	1	1			1	1	1	1	1	1	1	1	1	1		1	1	1	1	1	1	1	1	1	1	1	1		1	1	1	1	1	1	1	1	1	1	1
PHF3	1		1	1	1	1		1	1	1	1		1	1	1	1		1	1		1		1	1			1	1	1		1	1	1	1	1	1	1		1	1	1
ZNF618	1	1	1	1	1	1		1			1	1	1	1	1	1		1	1		1	1	1	1	1	1	1	1	1		1	1	1	1	1	1	1			1	1
RAB36	1	1	1	1	1	1		1	1	1	1	1	1			1	1	1	1		1	1	1	1	1	1		1	1	1	1	1	1	1	1	1	1	1	1	1	1
DOLK				1	1	1		1	1	1	1	1	1	1	1	1	1		1			1	1	1	1	1	1	1	1	1	1	1	1	1	1	1	1	1	1	1	1
DIDO1	1		1	1			1	1	1	1	1		1	1	1	1	1		1		1	1	1	1	1	1	1	1	1	1	1	1	1	1	1	1	1		1	1	1
FNIP2			1	1	1	1		1	1	1	1		1	1	1	1	1	1		1	1	1	1	1	1	1	1	1	1	1	1	1	1	1	1	1	1		1	1	1
CCR7	1	1	1	1			1	1	1	1	1	1	1	1	1	1	1	1			1	1	1	1	1	1	1	1	1	1	1	1	1	1	1	1	1	1	1	1	1
LOC100231426	1		1	1			1	1	1	1	1	1	1	1	1	1	1	1	1	1	1	1	1	1	1	1	1		1	1	1	1	1	1	1	1	1	1	1	1	1
HERC1	1	1	1	1	1	1		1	1	1	1		1	1	1	1	1	1	1	1	1	1	1	1	1	1	1	1	1	1	1		1	1	1	1	1	1	1	1	1
SETD1B	1		1	1	1	1	1	1	1	1	1	1	1	1	1	1		1	1	1	1	1	1	1	1	1	1	1	1	1	1		1	1	1	1		1	1	1	1
TLR3			1	1	1	1		1	1	1	1	1	1	1	1	1	1	1	1	1	1	1	1	1	1	1	1	1	1	1	1	1		1	1	1	1		1	1	1
BIRC2	1	1	1	1	1	1		1	1	1	1	1	1	1	1	1	1	1	1	1	1	1	1	1	1	1	1	1	1	1	1	1		1	1	1	1		1	1	1
CCDC141			1	1	1	1		1	1	1	1	1	1	1	1	1	1	1	1	1	1	1	1	1	1		1	1	1		1	1		1	1	1	1		1	1	1
FMN2			1	1	1	1		1	1	1	1	1	1	1	1	1	1	1	1		1	1	1	1	1	1	1	1	1		1	1		1	1	1	1		1	1	1
RHOBTB1			1		1	1		1	1	1	1		1		1	1	1	1	1		1	1	1	1	1	1	1	1	1	1	1	1		1	1	1			1	1	1
RNF6				1	1	1		1	1	1	1		1		1	1		1	1	1	1	1	1	1	1		1	1	1	1	1	1		1	1	1		1	1	1	1
C17H9orf172		1	1	1	1			1	1	1	1		1		1	1	1	1	1		1	1	1			1	1	1	1		1	1	1	1		1	1	1		1	1
RP1L1		1	1	1	1	1		1	1	1	1	1	1	1	1	1	1	1	1	1	1	1	1	1	1	1		1	1	1	1	1	1	1	1			1	1	1	1
RAG2			1	1				1	1	1	1	1	1		1	1	1		1		1	1	1	1	1	1	1	1	1		1	1	1	1	1	1	1			1	1
ADGRA1			1					1	1	1	1	1	1	1	1	1	1	1	1		1	1	1	1	1	1	1	1	1		1	1	1	1	1	1	1		1	1
CHST8	1		1	1	1	1			1	1	1	1	1	1	1	1	1	1	1		1	1	1	1	1	1		1	1	1	1	1	1	1	1	1	1		1	1
ZNF366	1		1	1	1	1		1	1	1	1		1	1	1	1	1		1	1	1	1	1	1	1	1	1	1	1	1	1	1	1	1	1		1	1	1	1
AKAP6			1	1	1	1		1	1	1	1		1		1	1	1	1	1				1	1	1	1	1	1	1	1	1	1		1	1	1	1		1	1	1
LOC100217958			1	1	1	1		1	1	1	1	1	1	1	1	1	1	1	1		1	1	1	1	1	1	1		1		1		1	1	1	1	1	1	1	1	1
KBTBD8	1		1	1	1	1		1		1	1	1	1	1	1	1	1	1	1	1	1	1	1	1	1	1	1	1	1	1	1			1	1	1	1	1	1	1	1
UBOX5		1	1	1	1	1		1	1	1	1	1	1	1	1	1	1	1	1		1	1	1	1	1	1	1	1	1	1	1			1	1	1	1		1	1	1
SYT4	1		1	1	1			1	1	1	1	1	1		1	1	1	1	1	1	1	1	1	1	1	1	1	1	1	1	1			1	1	1		1	1	1	1
SMG8			1		1	1	1	1	1	1	1	1	1	1	1	1	1	1	1		1	1		1	1		1	1	1		1			1	1	1	1	1	1	1	1
REST			1		1	1		1	1	1	1		1	1	1	1		1	1		1	1	1	1	1	1		1	1		1	1	1	1	1				1	1
PIGC	1	1	1	1				1	1	1	1		1		1	1	1	1	1		1	1	1	1	1	1	1	1	1		1	1	1	1		1	1	1	1	1
S1PR3	1	1	1	1	1	1		1	1	1	1	1	1	1	1	1	1		1	1	1	1	1	1	1	1	1	1	1	1	1	1	1	1				1	1	1	1
AKAP2	1	1	1	1	1	1	1	1	1	1	1	1	1	1		1	1		1	1	1	1	1	1	1	1	1	1	1		1		1	1	1	1	1	1	1	1
ZC3H12C				1	1	1		1	1	1	1	1	1	1	1	1		1				1	1	1	1	1	1	1	1	1	1			1	1	1			1	1	1
SHANK2		1	1	1	1	1		1	1	1	1	1	1	1	1	1		1	1	1	1	1	1	1	1	1	1		1	1	1			1	1	1	1	1	1	1	1
TRPM1				1	1	1		1		1	1	1	1	1	1	1	1	1	1	1	1	1	1	1	1	1	1	1	1					1	1	1		1		1	1
SLC32A1				1	1	1		1	1	1	1		1	1	1	1		1	1			1	1	1	1	1		1	1		1		1			1	1		1	1	1
LOC100218932					1	1		1	1	1	1	1	1	1	1			1	1		1	1		1	1		1	1			1			1	1	1	1	1	1	1	1
DOK7			1	1				1	1	1		1	1	1	1	1	1	1	1	1	1	1	1	1	1	1	1	1		1	1			1	1	1	1		1	1	1
ZNF518A				1	1	1		1			1	1	1			1	1	1		1	1	1	1	1	1	1	1	1	1		1			1	1	1	1		1	1	1
TET1	1		1	1	1	1		1	1	1	1		1			1	1	1	1	1	1	1					1	1		1	1			1	1	1		1	1	1	1
FUT10		1	1	1	1	1	1	1		1	1		1		1				1	1		1		1	1	1	1	1	1	1	1			1	1		1		1	1
BEGAIN	1	1	1	1	1	1		1	1	1	1		1		1	1			1		1	1	1	1	1	1	1	1	1		1			1	1	1	1
ZFAND4					1	1		1	1	1	1	1	1	1	1	1	1		1	1	1	1		1	1		1	1	1	1	1			1	1	1	1			1	1
RBM6			1	1	1	1				1	1		1	1	1	1	1	1	1			1	1	1	1	1	1		1		1			1	1	1		1	1	1	1
PHLPP2	1		1	1	1	1		1	1	1	1	1	1			1	1	1	1	1	1	1	1	1	1	1	1	1	1	1	1			1	1	1		1	1	1
ZNF654	1	1	1	1	1	1		1	1	1	1		1	1	1	1	1	1	1		1	1					1	1			1			1	1	1	1	1	1	1	1
RXFP3		1	1	1	1	1	1	1	1	1	1	1	1	1	1					1	1	1	1	1	1	1	1	1	1	1	1			1	1	1	1	1	1	1	1
STARD9								1	1	1	1		1		1	1	1	1	1	1	1	1		1	1		1	1	1						1	1	1		1	1	1
ADGRA3								1	1	1	1	1	1	1	1	1	1	1	1		1	1					1	1	1		1				1	1	1	1	1	1	1
ZNF516	1							1	1	1			1	1	1	1	1	1	1	1	1	1	1	1	1	1	1	1	1		1					1	1		1	1	1
MTUS2			1	1	1	1		1	1	1	1		1			1	1	1					1	1	1	1	1		1		1			1	1	1				1	1
CGNL1				1	1	1		1		1	1	1	1		1			1			1	1	1	1	1	1	1	1		1	1			1	1	1	1				1
HPS6								1	1	1	1	1	1	1	1	1	1	1	1	1	1	1		1	1		1	1	1		1			1		1	1				1
ZBTB43					1	1	1	1	1	1	1		1			1	1	1	1			1					1			1	1			1	1	1	1	1	1	1	1
LRRC15								1	1	1	1	1	1	1	1	1	1	1	1					1			1	1	1		1				1	1	1		1	1
FAT2								1	1	1	1		1	1	1	1	1	1	1	1	1	1						1	1		1				1	1	1			1	1
TYR	1	1	1	1				1	1	1	1	1	1						1		1	1	1			1	1	1	1	1	1				1	1	1	1	1	1	1
KIAA1211					1	1		1	1	1	1	1	1	1	1	1											1		1		1			1	1	1	1		1	1	1
MB21D2					1	1		1	1	1		1	1	1	1	1	1		1					1	1		1	1	1						1	1			1		1
KIAA1024					1	1		1	1	1	1			1	1	1	1	1		1	1	1		1	1		1			1	1				1	1		1	1	1	1
NLRX1	1		1	1							1	1	1	1	1	1	1	1	1	1	1	1		1	1		1		1	1	1					1			1	1	1
LOC100218173			1	1					1	1	1	1	1					1		1	1	1	1	1	1	1		1	1	1	1				1	1	1		1	1	1
ZNF292									1	1	1		1	1	1	1	1	1						1	1		1		1	1	1				1	1	1		1	1	1
MSANTD2								1		1	1		1	1	1	1	1	1	1	1		1					1				1				1	1				1
SYNPO2L								1	1	1	1		1			1	1	1	1					1	1		1		1		1					1	1		1	1	1
AGTR1								1	1	1			1	1	1	1	1	1	1					1	1		1	1	1		1				1	1
KLHL26					1	1	1	1			1					1	1		1			1		1	1		1		1	1	1				1	1				1	1
AMER3	1	1	1	1				1				1	1	1	1			1						1	1		1		1		1			1	1	1	1			1	1
CEP350								1					1	1	1			1	1					1	1		1	1		1	1			1	1				1		1
AHNAK2			1	1				1					1	1	1			1						1	1		1		1		1			1	1	1	1				1
TRIP11								1	1	1	1	1	1	1	1									1	1			1	1	1	1					1				1	1
NFIL3		1	1	1			1	1			1							1				1		1	1		1				1				1	1					1
CCNT2								1	1	1			1					1	1								1			1	1				1	1	1		1	1	1
ARSI								1	1	1	1		1	1	1	1	1	1					1			1		1											1	1
LOC105758909								1								1	1					1		1	1		1		1		1				1	1			1		1
P2RY8					1	1		1	1	1	1		1					1					1	1	1	1					1				1	1	1
UBN1					1	1		1	1	1		1	1	1	1			1				1		1	1						1								1
ZNF518B								1						1	1			1						1	1		1							1	1	1	1			1	1
LARP6								1	1	1	1		1	1	1	1	1						1			1			1										1	1
MC1R								1	1	1						1	1	1			1	1		1	1		1									1			1		1
MESDC1					1	1		1	1	1	1								1								1			1	1				1	1					1
LOC105759502					1	1		1	1	1			1	1	1			1	1					1	1										1
DAPK1		1	1	1	1	1	1	1								1	1	1		1	1	1		1	1											1	1				1
JMJD1C			1	1				1				1	1					1									1		1						1	1					1
RBP3								1					1	1	1			1									1									1			1	1	1
DENND4C							1	1								1	1					1					1								1	1					1
HECW1								1							1			1									1								1	1				1	1
MSH5											1												1			1		1	1					1		1	1		1	1
LIG4								1						1	1			1																	1	1			1	1	1
WDR81							1	1										1									1								1	1					1
TTC28							1	1										1									1								1	1					1
ZBTB37								1						1	1												1								1	1			1		1
TENM3																								1	1		1	1							1	1	1	1		1	1
KMT2A												1	1			1	1					1					1									1					1
BBX								1										1									1								1	1					1
KIAA1462								1										1									1								1	1					1
THNSL1								1										1									1								1	1					1
CCPG1								1										1									1	1							1						1
LOC100222990								1										1									1								1	1					1
CCR4								1										1									1								1	1					1
LOC100232129								1										1									1								1	1					1
KLF15								1										1									1								1	1					1
PDZD2								1										1									1								1	1					1
KLHL41								1	1	1								1									1								1						1
TRANK1								1										1																	1	1					1
NLRC3								1										1									1								1	1
ADCY9								1										1									1									1					1
GPR15								1										1									1								1						1
ZNRF3								1										1									1									1					1
GPRC5C							1	1																			1								1	1
CSP4L							1											1																	1	1					1
IGSF10												1	1	1	1												1														1
AFF4								1										1																	1						1
PCDH1								1										1																		1					1
ADCY5								1																			1									1	1				1
ZBTB21								1																											1	1					1
LMTK2								1																			1								1
RPRD2								1																											1						1
CHST4																		1																		1					1
SMCR8																										1	1								1	1
RAD54L2								1										1
DACT2								1										1
PCDHG								1																																	1
LOC100231289																		1																							1
NHS
	31.3725	52.1739	43.3824	45.5882	45.5882	44.1176	54.0541	89.7059	57.3529	61.7647	59.5588	38.2353	66.1765	50.7353	59.5588	58.0882	48.5294	76.4706	52.2059	30.1471	47.0588	55.8824	44.1176	60.2941	58.8235	42.6471	79.4118	52.2059	56.6176	35.2941	62.5	67.3077	63.4615	49.2647	79.4118	83.8235	48.5294	38.4615	55.8824	61.7647	81.6176
	1	Amplification Success
		Lack of Samples
		Amplification Failure

## Sheet: Table S4
The first set of universal nuclear protein-coding loci markers for avian phylogenetic and population genetic studies
Yang Liu, Simin Liu, Chia-Fen Yeh, Nan Zhang, Guoling Chen, Pinjia Que, Lu Dong, Shou-hsien Li
Supplementary Table S4 BLAST results for 64 universal NPCLs and one mitochondrial gene (cyt b) in 48 avian genomes.
Scientific Name	Antrostomus carolinensis	Acanthisitta chloris	Aptenodytes forsteri	Anas platyrhynchos	Apaloderma vittatum	Balearica regulorum	Buceros rhinoceros	Calypte anna	Cathartes aura	Corvus brachyrhynchos	Cuculus canorus	Cariama cristata	Columba livia	Chlamydotis macqueenii	Chaetura pelagica	Colius striatus	Charadrius vociferus	Egretta garzetta	Eurypyga helias	Fulmarus glacialis	Falco peregrinus	Geospiza fortis	Gallus gallus	Gavia stellata	Haliaeetus albicilla	Haliaeetus leucocephalus	Leptosomus discolor	Meleagris gallopavo	Merops nubicus	Melopsittacus undulatus	Mesitornis unicolor	Manacus vitellinus	Nipponia nippon	Nestor notabilis	Ophisthocomus hoazin	Pygoscelis adeliae	Phalacrocorax carbo	Pelecanus crispus	Podiceps cristatus	Pterocles gutturalis	Phaethon lepturus	Picoides pubescens	Phoenicopterus ruber	Struthio camelus	Tyto alba	Tauraco erythrolophus	Tinamus guttatus	Estimated genetic distance
English Name	Chuck-will's-widow	Rifleman	Emperor Penguin	Pekin Duck	Bar-tailed Trogon	Grey crowned-crane	Rhinoceros Hornbill	Anna's Hummingbird	Turkey Vulture	American Crow	Common Cuckoo	Red-legged Seriema	Pigeon	MacQueen's Bustard	Chimney Swift	Speckled Mousebird	Killdeer	Little Egret	Sunbittern	Northern Fulmar	Peregrine Falcon	Medium Ground-finch	Chicken	Red-throated Loon	White-tailed Eagle	Bald Eagle	Cuckoo-roller	Turkey	Carmine Bee-eater	Budgerigar	Brown Mesite	Golden-collared Manakin	Crested ibis	Kea	Hoatzin	Adelie Penguin	Great Cormorant	Dalmatian Pelican	Great Crested Grebe	Yellow-throated Sandgrouse	White-tailed Tropicbird	Downy Woodpecker	American Flamingo	Common Ostrich	Barn Owl	Red-crested Turaco	White-throated Tinamou
Abbreviation	Aca	Ach	Afo	Apl	Avi	Bre	Brh	Can	Cau	Cbr	Cca	Ccr	Cli	Cma	Cpe	Cst	Cvo	Ega	Ehe	Fgl	Fpe	Gfo	Gga	Gst	Hal	Hle	Ldi	Mga	Mnu	Mun	Mun1	Mvi	Nni	Nno	Oho	Pad	Pca	Pcr	Pcr1	Pgu	Ple	Ppu	Pru	Sca	Tal	Ter	Tgu	Distance	S.E.
INO80D	scaffold47227	scaffold35160	Scaffold183	scaffold477	scaffold36730	scaffold43277	scaffold33776	scaffold144	scaffold56074	scaffold255	scaffold364	scaffold43107	scaffold128	scaffold50413	scaffold21	scaffold36253	scaffold147	scaffold474	scaffold18481	scaffold45706	scaffold291_2	scaffold112	NC_006094.5	scaffold46242	scaffold18923	Scaffold352	scaffold36215	NC_015017.2	scaffold19279	NW_004848170.1	scaffold46900	scaffold28	Scaffold273	scaffold26769	scaffold482	Scaffold160	scaffold33655	scaffold51659	scaffold48298	scaffold50573	scaffold21779	scaffold213	scaffold23969	superscaffold18	scaffold20385	scaffold11410	scaffold1030	0.0168	0.0017
KBTBD8	scaffold19957	scaffold4095	Scaffold53	scaffold144	scaffold26960	scaffold20149	scaffold4499	scaffold247	scaffold68437	scaffold91	scaffold366	scaffold13900	scaffold213	scaffold7661	scaffold24	scaffold13384	scaffold324	scaffold91	scaffold20948	scaffold4017	scaffold7_2	scaffold70	NC_006099.5	scaffold49819	scaffold36987	Scaffold277	scaffold1074	NC_015024.2	scaffold26414	NW_004848265.1	scaffold45592	scaffold346	Scaffold7	scaffold11758	scaffold315	Scaffold67	scaffold19038	scaffold23455	Scaffold66228	scaffold22569	scaffold15568	scaffold1135	scaffold8167	superscaffold56	scaffold36475	scaffold18195	scaffold1047	0.0355	0.0026
LOC100217958	scaffold11195	scaffold694	Scaffold15	scaffold279	scaffold890	scaffold25269	scaffold18064	scaffold258	scaffold55443	scaffold61	scaffold391	scaffold2013	scaffold262	scaffold27688	scaffold436	scaffold3228	scaffold436	scaffold56	scaffold24515	scaffold3211	scaffold23_2	scaffold130	NC_006093.5	scaffold14536	scaffold8273	Scaffold1758	scaffold9750	NC_015018.2	scaffold24462	NW_004848151.1	scaffold54024	scaffold241	Scaffold110	scaffold13121	scaffold451	Scaffold294	scaffold13304	scaffold17731	scaffold22203	scaffold31805	scaffold33143	scaffold418	scaffold8470	superscaffold34	scaffold12091	scaffold8785	scaffold3569	0.0385	0.0026
SLC32A1	scaffold28716	scaffold35795	Scaffold369	scaffold154	scaffold41255	Scaffold46231	scaffold34526	scaffold161	scaffold48553	scaffold125	scaffold135	Scaffold40234	scaffold100	scaffold34713	scaffold143	scaffold12319	scaffold320	scaffold188	scaffold41064	Scaffold48426	scaffold345_1	scaffold188	NC_006107.5	scaffold39163	scaffold39	Scaffold1988	Scaffold41234	NC_015032.2	scaffold47568	NW_004848249.1	Scaffold47770	scaffold163	Scaffold555	Scaffold20323	scaffold339	Scaffold72	scaffold20160	Scaffold26064	Scaffold73608	Scaffold51651	C13845561	scaffold165	scaffold41412	superscaffold21	scaffold42200	scaffold42229	scaffold5024	0.041	0.0025
ZNF618	scaffold16137	scaffold23703	Scaffold534	scaffold360	scaffold18852	scaffold10790	scaffold15056	scaffold277	scaffold49143	scaffold305	scaffold484	scaffold42491	scaffold568	scaffold17191	scaffold132	scaffold47414	scaffold398	scaffold143	scaffold44445	scaffold5871	scaffold60_2	scaffold85	NC_006104.5	scaffold40202	scaffold34067	Scaffold1255	scaffold10408	NC_015029.2	scaffold19830	NW_004848027.1	scaffold16458	scaffold315	Scaffold90	scaffold1671	scaffold228	Scaffold436	scaffold28640	scaffold18210	scaffold34239	scaffold45773	scaffold15070	scaffold345	scaffold49447	superscaffold3	scaffold41139	scaffold7528	scaffold6296	0.0497	0.0028
SYT4	scaffold2754	scaffold22298	Scaffold36	scaffold9832	scaffold3428	scaffold8122	scaffold3432	scaffold76	scaffold21997	scaffold625	scaffold321	scaffold46488	scaffold51	scaffold12658	scaffold121	scaffold929	scaffold146	scaffold179	scaffold44428	Scaffold39119	scaffold213_1	scaffold488	NC_006127.5	scaffold16567	scaffold38902	Scaffold664	scaffold17629	NC_015041.2	scaffold8289	NW_004848275.1	scaffold24059	scaffold35	C13579151	Scaffold22231	scaffold7	Scaffold68	scaffold19020	scaffold11575	scaffold49869	scaffold21214	scaffold52062	scaffold727	scaffold17147	superscaffold26	scaffold13072	scaffold3667	scaffold469	0.0501	0.0032
RBM6	scaffold32529	scaffold12956	Scaffold156	scaffold1167	scaffold27534	scaffold27189	scaffold12795	scaffold36	C13610225	scaffold4	scaffold95	scaffold6785	scaffold625	scaffold42655	scaffold24	scaffold7136	scaffold758	scaffold215	scaffold51153	scaffold7739	scaffold80_1	scaffold78	NC_006099.5	scaffold8368	scaffold34817	Scaffold259	scaffold8290	NC_015024.2	scaffold15339	NW_004847959.1	scaffold8916	scaffold350	Scaffold130	scaffold12167	scaffold1807	Scaffold94	scaffold32475	scaffold24982	scaffold11738	scaffold9575	scaffold8378	scaffold9	scaffold18230	superscaffold54	scaffold17369	scaffold21061	scaffold3339	0.0505	0.0024
RAB36	scaffold4991	scaffold20297	Scaffold323	scaffold1598	scaffold8795	scaffold4781	scaffold13119	scaffold289	scaffold71652	scaffold864	scaffold371	scaffold14725	scaffold143	scaffold1048	scaffold249	scaffold46850	scaffold917	scaffold447	scaffold13482	scaffold48639	scaffold45_1	scaffold31	NC_006102.5	scaffold7077	scaffold14089	Scaffold1640	scaffold8861	NC_015027.2	scaffold31441	NW_004848251.1	scaffold10045	scaffold216	Scaffold893	scaffold27379	scaffold223	Scaffold358	scaffold12560	scaffold37429	scaffold8989	scaffold3393	scaffold18653	scaffold81	scaffold54868	superscaffold22	scaffold21348	scaffold2777	scaffold2455	0.0507	0.0024
ADGRA1	scaffold1974	scaffold11224	Scaffold15	scaffold279	scaffold6092	scaffold12626	scaffold8617	scaffold258	scaffold70814	scaffold61	scaffold391	scaffold4546	scaffold262	scaffold18422	scaffold436	scaffold6931	scaffold436	scaffold56	scaffold18754	scaffold26879	scaffold23_2	scaffold130	NC_006093.5	scaffold3022	scaffold1415	Scaffold1758	scaffold8729	NC_015018.2	scaffold2585	NW_004848151.1	Scaffold55077	scaffold241	Scaffold110	scaffold11698	scaffold451	Scaffold294	scaffold17381	scaffold2990	scaffold1751	scaffold5227	scaffold5508	scaffold418	scaffold44392	superscaffold34	scaffold21184	scaffold14507	scaffold1406	0.0513	0.0026
TMEM132B	scaffold15280	scaffold5702	Scaffold79	scaffold543	scaffold14893	scaffold3200	scaffold5161	scaffold289	scaffold301	scaffold114	scaffold151	scaffold7192	scaffold20	scaffold1692	scaffold45	scaffold30647	scaffold332	scaffold447	scaffold414	scaffold7891	scaffold818_1	scaffold145	NC_006102.5	scaffold8333	scaffold15942	Scaffold1642	scaffold635	NC_015027.2	scaffold181	NW_004848218.1	scaffold2147	scaffold77	Scaffold210	scaffold15709	scaffold282	Scaffold353	scaffold27185	scaffold22800	scaffold13648	scaffold12197	scaffold11583	scaffold119	scaffold129	superscaffold22	scaffold45728	scaffold3215	scaffold5249	0.0544	0.0038
RHOBTB1	scaffold26328	scaffold37262	Scaffold349	scaffold427	scaffold8681	scaffold36152	scaffold36170	scaffold238	scaffold290	scaffold279	scaffold140	scaffold21737	scaffold24	scaffold15892	scaffold112	scaffold974	scaffold738	scaffold204	scaffold6290	scaffold42467	scaffold301_1	scaffold92	NC_006093.5	scaffold36952	scaffold16026	Scaffold1707	scaffold22175	NC_015018.2	scaffold11585	NW_004848282.1	scaffold1950	scaffold221	Scaffold55	scaffold6816	scaffold154	Scaffold4	scaffold27405	scaffold24856	scaffold8656	scaffold48546	scaffold16851	scaffold108	scaffold31945	superscaffold76	scaffold11042	scaffold21183	scaffold1938	0.0547	0.0028
NCOA6	scaffold39968	scaffold14659	Scaffold38	scaffold594,	scaffold18331	scaffold15852	scaffold2812	scaffold402	scaffold5102	scaffold661	scaffold567	scaffold21770	scaffold595	scaffold3962	scaffold146	scaffold26547	scaffold225	scaffold440	scaffold4650	scaffold12003	scaffold90_2	scaffold657	NC_006107.5	scaffold36381	scaffold24716	Scaffold565	scaffold19072	NC_015032.2	scaffold10453	NW_004848243.1	scaffold23995	scaffold380	Scaffold209	scaffold7008	scaffold1761	Scaffold407	scaffold60167	scaffold23049	scaffold21869	scaffold51465	scaffold20221	scaffold190	scaffold54919	scaffold276	scaffold50387	scaffold6611	scaffold4429	0.0569	0.0029
ZNF654	scaffold17911	scaffold32497	Scaffold287	scaffold540	scaffold14126	scaffold6480	scaffold46115	scaffold75	scaffold47010	scaffold55	scaffold182	scaffold3507	scaffold31	scaffold48631	scaffold101	scaffold15239	scaffold487	scaffold278	scaffold8349	scaffold14767	scaffold239_1	scaffold72	NC_006088.5	scaffold13441	scaffold28597	Scaffold265	scaffold18992	NC_015011.2	scaffold12381	NW_004848276.1	scaffold26125	scaffold433	Scaffold35	scaffold5567	scaffold38	Scaffold124	scaffold10538	scaffold7815	scaffold7272	scaffold46223	scaffold52779	scaffold843	scaffold14023	superscaffold13	scaffold2924	scaffold8481	scaffold4935	0.0571	0.0027
HERC1	scaffold12317	scaffold37960	Scaffold239	scaffold1862	scaffold16641	scaffold9563	scaffold27414	scaffold179	scaffold1897	scaffold200	scaffold133	scaffold19946	scaffold1439	scaffold2166	scaffold222	scaffold15159	scaffold356	scaffold287	scaffold4405	scaffold16676	scaffold192_1	scaffold171	NC_006097.5	scaffold14984	scaffold29834	Scaffold579	scaffold9085	NC_015022.2	scaffold7172	NW_004848230.1	scaffold8672	scaffold32	Scaffold207	scaffold1257	scaffold969	Scaffold298	scaffold38020	scaffold12136	scaffold51110	scaffold23204	scaffold5003	scaffold560	scaffold22798	superscaffold45	scaffold6254	scaffold35298	scaffold2710	0.0575	0.0033
SPECC1L	scaffold7723	scaffold25465	Scaffold323	scaffold1148	scaffold37871	scaffold41471	scaffold17815	scaffold289	scaffold59756	scaffold864	scaffold371	scaffold1365	scaffold143	scaffold6752	scaffold249	scaffold25505	scaffold999	scaffold447	scaffold36847	scaffold19048	scaffold45_1	scaffold31	NC_006102.5	scaffold31805	scaffold30474	Scaffold1640	scaffold9463	NC_015027.2	Scaffold46809	NW_004848251.1	scaffold54493	scaffold216	Scaffold893	Scaffold29844	scaffold223	Scaffold358	Scaffold52503	scaffold13171	scaffold18173	scaffold5787	scaffold55781	scaffold81	scaffold54045	superscaffold22	scaffold12066	scaffold47275	scaffold2455	0.0582	0.0033
ZC3H12C	scaffold14033	scaffold26819	Scaffold294	scaffold346	scaffold5192	scaffold2909	scaffold1644	scaffold108	scaffold51345	scaffold252	scaffold212	scaffold36299	scaffold59	scaffold18507	scaffold85	scaffold36275	scaffold736	scaffold401	scaffold13175	scaffold5955	scaffold84_1	scaffold16	NC_006088.5	scaffold693	scaffold25085	Scaffold1892	scaffold27052	NC_015011.2	scaffold17146	NW_004848267.1	scaffold16764	scaffold54	Scaffold60	scaffold7726	scaffold105	Scaffold142	scaffold38173	scaffold54495	scaffold51245	scaffold2606	scaffold21746	scaffold306	scaffold5678	scaffold17	scaffold3111	scaffold14462	scaffold9438	0.0613	0.0048
C17H9orf172	scaffold47784	scaffold38280	Scaffold494	scaffold360	C10940233	C12428362	scaffold24344	scaffold277	scaffold23523	scaffold1005	scaffold484	scaffold27709	scaffold735	scaffold22141	scaffold252	scaffold49185	scaffold398	scaffold143	scaffold42193	scaffold19895	scaffold60_2	scaffold85	NC_006104.5	scaffold25646	scaffold1281	Scaffold1255	scaffold38012	NC_015029.2	scaffold25352	NW_004848027.1	Scaffold49617	scaffold315	Scaffold218	scaffold24013	scaffold4066	Scaffold397	scaffold35974	scaffold37727	scaffold38759	scaffold14583	scaffold35126	scaffold544	scaffold31554	superscaffold3	C8552679	scaffold34539	scaffold756	0.0614	0.0064
BEGAIN	scaffold5908	scaffold13546	Scaffold193	scaffold716	scaffold415	scaffold27500	scaffold9745	scaffold445	scaffold53456	scaffold1	scaffold93	scaffold7905	scaffold161	scaffold581	scaffold354	scaffold19851	scaffold228	scaffold374	scaffold4981	scaffold2027	scaffold72_1	scaffold23	NC_006092.5	scaffold7242	scaffold1898	Scaffold255	scaffold5712	NC_015015.2	Scaffold54316	NW_004848266.1	scaffold10056	scaffold52	Scaffold455	scaffold7148	scaffold214	Scaffold130	scaffold56783	scaffold3464	scaffold2662	scaffold84	scaffold13982	scaffold200	scaffold5310	superscaffold21	scaffold11449	scaffold1458	scaffold3385	0.0615	0.0031
DOK7	scaffold7241	scaffold26979	Scaffold88	scaffold376	scaffold12076	scaffold35792	scaffold9311	scaffold118	scaffold73574	scaffold80	scaffold396	scaffold6308	scaffold5	scaffold24090	scaffold116	scaffold1673	scaffold88	scaffold107	scaffold22460	scaffold5460	scaffold81_1	scaffold147	NC_006091.5	scaffold12340	scaffold24853	Scaffold1898	scaffold6101	NC_015014.2	scaffold21473	NW_004848259.1	scaffold28693	scaffold213	Scaffold187	scaffold26078	scaffold838	Scaffold66	scaffold6257	scaffold10412	scaffold5052	scaffold1100	scaffold11915	scaffold311	scaffold33157	superscaffold11	scaffold1695	scaffold5319	scaffold2522	0.0638	0.0033
ADNP	scaffold3596	scaffold32416	Scaffold159	scaffold79	scaffold41608	scaffold7114	scaffold23192	scaffold96	C13551224	scaffold10	scaffold174	scaffold28750	scaffold36	scaffold13239	scaffold275	scaffold39401	scaffold259	scaffold188	scaffold6843	scaffold37740	scaffold345_1	scaffold361	NC_006107.5	scaffold23546	scaffold2510	Scaffold2543	scaffold6424	NC_015032.2	scaffold30651	NW_004848243.1	scaffold32305	scaffold250	Scaffold555	scaffold6125	scaffold13	Scaffold286	scaffold15290	scaffold19873	scaffold2951	scaffold6090	scaffold19570	scaffold466	scaffold56431	superscaffold21	scaffold21232	scaffold4794	scaffold4442	0.0646	0.0024
S1PR3	scaffold17999	scaffold19768	Scaffold220	scaffold446	scaffold44005	scaffold19640	scaffold4906	scaffold50	scaffold21280	scaffold408	scaffold308	scaffold24733	scaffold593	scaffold34076	scaffold163	scaffold7288	scaffold305	scaffold375	scaffold47436	scaffold30740	scaffold212_1	scaffold167	NC_006127.5	scaffold21604	scaffold28017	Scaffold2869	scaffold3690	NW_011214554.1	scaffold26661	NW_004848298.1	scaffold10190	scaffold76	Scaffold1303	scaffold10392	scaffold325	Scaffold138	scaffold55825	scaffold31913	Scaffold56349	scaffold22338	scaffold26864	scaffold1352	scaffold5404	superscaffold36	scaffold7452	scaffold16812	scaffold361	0.0656	0.0035
FUT10	scaffold42624	scaffold4102	Scaffold224	scaffold663	scaffold7585	scaffold105	scaffold10043	scaffold13	scaffold22141	scaffold22	scaffold286	scaffold34416		scaffold38449	scaffold16	scaffold46093	scaffold586	scaffold585	Scaffold43500	scaffold18633	scaffold48_1	scaffold167	NC_006127.5	scaffold24465	scaffold10494	Scaffold1083	scaffold12701		scaffold47165	NW_004848298.1	scaffold32734	scaffold171	Scaffold697	scaffold16018	scaffold47	Scaffold289	C8265977	Scaffold38631	scaffold11674	scaffold52697	scaffold24171	scaffold79	scaffold25763	superscaffold93	scaffold16646	scaffold32880	scaffold7365	0.0668	0.0035
SETD1B	scaffold34121	scaffold13072	Scaffold118	scaffold1952	scaffold23141	scaffold11591	scaffold16219	scaffold370	C13547138	scaffold114	scaffold764	scaffold22219	scaffold20	scaffold6120	scaffold585	scaffold42326	scaffold332	scaffold343	scaffold22604	scaffold37537	scaffold27_1	scaffold145	NC_006102.5	scaffold25236	scaffold3698	Scaffold128	scaffold7432	NC_015027.2	scaffold14723	NW_004848218.1	scaffold5049	scaffold77	Scaffold210	scaffold224	scaffold1392	Scaffold93	scaffold13735	scaffold35023	scaffold52358	scaffold11240	scaffold20791	scaffold119	scaffold11822	superscaffold22	scaffold49532	scaffold28068	scaffold1609	0.0694	0.0028
ZNF366	scaffold14880	scaffold2513	Scaffold99	scaffold109	scaffold7630	scaffold41995	scaffold10875	scaffold179	scaffold996	scaffold467	scaffold322	scaffold12336	scaffold578	scaffold2169	scaffold559	scaffold4171	scaffold183	scaffold617	scaffold46859	scaffold15424	scaffold105_1	scaffold456	NC_006127.5	scaffold2042	scaffold8905	Scaffold818	scaffold11474	NC_015041.2	scaffold7266	NW_004848298.1	scaffold13843	scaffold132	Scaffold1038	scaffold2514	scaffold176	Scaffold26	scaffold61246	scaffold8111	scaffold1016	scaffold38958	scaffold5926	scaffold535	scaffold59652	superscaffold54	scaffold11001	scaffold2297	scaffold9938	0.0706	0.0029
PHLPP2	scaffold17326	scaffold15366	Scaffold269	scaffold2156	scaffold16672	scaffold12926	scaffold12906	scaffold330	scaffold29158	scaffold365	scaffold46	scaffold31725	scaffold123	scaffold12039	scaffold703	scaffold20136	scaffold341	scaffold590	scaffold29598	C14272885	scaffold367_1	scaffold102	NC_006098.5	scaffold24481	scaffold23261	Scaffold5798	scaffold17352	NC_015023.2	scaffold22114	NW_004848130.1	scaffold47000	scaffold217	Scaffold42	scaffold333	scaffold261	Scaffold205	scaffold12967	scaffold47379	scaffold9442	scaffold15534	scaffold4568	scaffold719	scaffold47327	superscaffold27	Scaffold56285	scaffold12559	scaffold1004	0.071	0.0032
SMG8	scaffold30869	scaffold44559	Scaffold66	scaffold337	scaffold40226	Scaffold35921	scaffold21162	scaffold43	scaffold24512	scaffold283	scaffold563	scaffold42656	scaffold580	Scaffold53031	scaffold72	C17096350	scaffold793	scaffold112	scaffold46192	scaffold31574	scaffold440_1	scaffold538	NC_006106.5	scaffold31566	scaffold30329	Scaffold2011	scaffold43962	NC_015031.2	scaffold33890	NW_004847987.1	scaffold45491	scaffold98	Scaffold230	scaffold30375	scaffold62	Scaffold290	scaffold33286	scaffold51189	scaffold7510	Scaffold43565	scaffold55097	scaffold336	scaffold67381	superscaffold20	scaffold49732	scaffold36304	scaffold8075	0.0712	0.0049
CCDC141	scaffold6886	scaffold6637	Scaffold257	scaffold289	scaffold3260	scaffold8350	scaffold16482	scaffold181	scaffold8348	scaffold255	scaffold311	scaffold29637	scaffold147	scaffold35410	scaffold3	scaffold8916	scaffold315	scaffold539	scaffold2169	scaffold51641	scaffold291_2	scaffold112	NC_006094.5	scaffold16451	scaffold27011	Scaffold2783	scaffold15645	NC_015017.2	scaffold43023	NW_004848278.1	scaffold13917	scaffold28	Scaffold273	scaffold2433	scaffold203	Scaffold160	scaffold42336	scaffold4433	scaffold9754	scaffold17022	scaffold15120	scaffold213	scaffold14854	scaffold415	scaffold17958	scaffold1911	C16818768	0.0717	0.003
RAG1	scaffold45158	scaffold17037	Scaffold821	scaffold139	scaffold20318	Scaffold40278	scaffold36141	scaffold120	Scaffold66346	scaffold115	scaffold23	scaffold31824	scaffold56	scaffold39167	scaffold134	Scaffold43695	scaffold71	scaffold329	scaffold34785	scaffold30942	scaffold114_1	scaffold66	NC_006092.5	scaffold40592	scaffold48309	Scaffold53	scaffold8049	NC_015015.2	scaffold12694	NW_004848271.1	scaffold5018	scaffold173	Scaffold253	scaffold31118	scaffold443	Scaffold117	scaffold9946	scaffold14588	scaffold24609	scaffold23936	Scaffold4820	scaffold637	scaffold55138	superscaffold8	scaffold20591	scaffold17604	scaffold8734	0.0717	0.0017
AKAP6	scaffold7941	scaffold19941	Scaffold108	scaffold997	scaffold9356	scaffold15827	scaffold11221	scaffold275	scaffold18608	scaffold115	scaffold146	scaffold17866	scaffold34	scaffold6338	scaffold11	scaffold6695	scaffold14	scaffold79	scaffold3723	scaffold45293	scaffold189_2	scaffold54	NC_006092.5	scaffold5112	scaffold11579	Scaffold2155	scaffold43489	NC_015015.2	scaffold13844	NW_004848264.1	scaffold33189	scaffold11	Scaffold183	scaffold8971	scaffold51	Scaffold71	scaffold21082	scaffold10294	scaffold2656	scaffold14429	scaffold16109	scaffold123	scaffold2311	superscaffold43	scaffold10532	scaffold21236	scaffold4854	0.0725	0.0018
FMN2	scaffold11468	scaffold13139	Scaffold10	scaffold1091	scaffold17125	scaffold12777	scaffold2085	scaffold24	scaffold19754	scaffold595	scaffold335	scaffold39236	scaffold232	scaffold18095	scaffold235	C17113718	scaffold309	scaffold248	scaffold14871	scaffold33138	scaffold237_1	scaffold381	NC_006090.5	scaffold20127	scaffold11250	Scaffold1089	scaffold42274	NC_015012.2	scaffold16226	NW_004848234.1	scaffold35052	scaffold105	Scaffold10	scaffold2499	scaffold163	Scaffold77	scaffold15859	scaffold8449	scaffold41614	scaffold15567	scaffold1445	scaffold19	scaffold5895	superscaffold89	scaffold1945	scaffold8895	scaffold3984	0.073	0.0023
ZNF516	scaffold2652	scaffold41171	Scaffold97	scaffold1818	scaffold23454	scaffold12808	scaffold14671	scaffold20	scaffold66558	scaffold409	scaffold246	scaffold31311	scaffold173	scaffold4163	scaffold312	scaffold45330	scaffold195	scaffold126	scaffold5427	scaffold28174	scaffold202_2	scaffold206	NC_006089.5	scaffold955	scaffold44663	Scaffold788	scaffold9737	NC_015013.2	scaffold1843	NW_004848281.1	scaffold43039	scaffold902	Scaffold106	scaffold17703	scaffold697	Scaffold135	scaffold31382	scaffold12828	scaffold29223	scaffold19674	scaffold13506	scaffold365	scaffold15268	superscaffold73	scaffold17406	scaffold16225	scaffold1723	0.073	0.0038
SHANK2	scaffold13696	scaffold10029	Scaffold252	scaffold1001	scaffold11184	scaffold5854	scaffold561	scaffold136	scaffold31667	scaffold315	scaffold210	scaffold7439	scaffold503	scaffold4866	scaffold401	scaffold38963	scaffold115	scaffold454	scaffold10392	scaffold15274	scaffold202_1	scaffold590	NC_006092.5	scaffold41737	scaffold908	Scaffold414	scaffold4997	NC_015015.2	scaffold9107	NW_004848288.1	scaffold16011	scaffold400	Scaffold172	scaffold1411	scaffold425	Scaffold171	scaffold5803	scaffold17294	scaffold27210	scaffold13870	scaffold4273	scaffold913	scaffold3107	superscaffold8	scaffold28439	scaffold3872	scaffold423	0.0736	0.0027
MAML3	scaffold28497	scaffold44875	Scaffold125	scaffold980	scaffold44491	scaffold38079	scaffold8270	scaffold2	scaffold8405	scaffold444	scaffold29	scaffold37854	scaffold47	scaffold27667	scaffold221	scaffold43	scaffold199	scaffold751	scaffold43517	scaffold35993	scaffold210_1	scaffold35	NC_006091.5	scaffold3569	scaffold19422	Scaffold1606	scaffold13647	NC_015014.2	Scaffold23990	NW_004848092.1	scaffold20112	scaffold200	Scaffold116	scaffold18987	scaffold379	Scaffold66	scaffold16497	scaffold50440	scaffold53834	scaffold46091	scaffold47748	scaffold322	scaffold41664	superscaffold57	scaffold32404	scaffold4055	scaffold4406	0.0744	0.0038
CHST8	scaffold15206	scaffold22436	Scaffold70	scaffold736	scaffold16262	scaffold4228	scaffold15727	scaffold162	scaffold12675	scaffold66	scaffold319	scaffold13531	scaffold863	scaffold38720	scaffold139	scaffold34680	scaffold553	scaffold23	scaffold48708	scaffold15938	scaffold90_1	scaffold383	NC_006098.5	scaffold28075	scaffold2257	Scaffold23	scaffold9575	NC_015023.2	scaffold1735	NW_004848277.1	scaffold952	scaffold548	Scaffold135	scaffold11854	scaffold261	Scaffold62	scaffold30508	scaffold4987	scaffold20306	scaffold22946	scaffold33678	scaffold905	scaffold24951	superscaffold27	scaffold8672	scaffold18615	scaffold2393	0.0746	0.0035
ADGRA3	scaffold1747	scaffold24824	Scaffold333	scaffold563	scaffold8167	scaffold15542	scaffold2878	scaffold366	scaffold33694	scaffold80	scaffold397	scaffold8704	scaffold38	scaffold22813	scaffold261	scaffold47608	scaffold306	scaffold151	scaffold7198	scaffold14013	scaffold220_1	scaffold40	NC_006091.5	scaffold15849	scaffold3132	Scaffold842	scaffold11011	NC_015014.2	scaffold3662	NW_004848259.1	scaffold21922	scaffold68	Scaffold419	scaffold7338	scaffold73	Scaffold24	scaffold15157	scaffold17919	scaffold26999	scaffold39883	scaffold3072	scaffold767	scaffold17047	superscaffold11	scaffold277	scaffold34559	scaffold7824	0.0762	0.0032
RXFP3	scaffold1162	scaffold22100	Scaffold120	scaffold1542	scaffold34924	scaffold19875	scaffold14294	scaffold245	scaffold1497	scaffold42	scaffold388	scaffold5555	scaffold227	scaffold55490	scaffold31	scaffold6359	scaffold450	scaffold59	scaffold24166	scaffold9517	scaffold75_1	scaffold174	NC_006127.5	scaffold27967	scaffold5122	Scaffold1918	scaffold33495	NC_015041.2	scaffold44379	NW_004848276.1	scaffold24252	scaffold259	Scaffold856	scaffold5119	scaffold99	Scaffold272	scaffold23	scaffold16805	scaffold55013	scaffold23931	scaffold44627	scaffold180	scaffold11196	superscaffold26	scaffold29710	scaffold13525	scaffold4800	0.0771	0.0034
CCR7	scaffold36605	scaffold22994	Scaffold492	scaffold3143	scaffold30576	scaffold9793	scaffold14064	scaffold221	C13485969	scaffold30	scaffold11	scaffold39363	scaffold748	scaffold51014	scaffold963	scaffold556	scaffold1677	scaffold618	scaffold10548	scaffold22631	scaffold497_3	scaffold1683		scaffold44630	scaffold29980	Scaffold3428	scaffold1633	NC_015039.2	scaffold24806	NW_004848198.1	scaffold8406	scaffold75	Scaffold363	scaffold25891	scaffold2195	Scaffold388	scaffold50570	scaffold37572	scaffold30489	scaffold33262	scaffold55443	scaffold1213	scaffold41710	superscaffold12	scaffold41775	scaffold19608	scaffold1447	0.0771	0.0042
DOLK	scaffold34276	scaffold8125	Scaffold136	scaffold276	scaffold41917	scaffold7520	scaffold7380	scaffold332	scaffold74149	scaffold59	scaffold28	scaffold7997	scaffold835	scaffold25604	scaffold405	scaffold10003	scaffold56	scaffold190	scaffold41352	scaffold9134	scaffold428_1	scaffold27	NC_006104.5	scaffold6957	scaffold39633	Scaffold162	scaffold19413	NC_015029.2	scaffold8365	NW_004848237.1	scaffold23378	scaffold372	Scaffold122	scaffold25514	scaffold90	Scaffold114	scaffold2760	scaffold33520	Scaffold74208	scaffold12610	scaffold49504	scaffold152	scaffold38908	superscaffold3	scaffold52555	scaffold3864	scaffold9070	0.0772	0.0034
PIGC	scaffold2847	scaffold17378	Scaffold95	scaffold12	scaffold2799	scaffold22102	scaffold11096	scaffold14	scaffold9022	scaffold101	scaffold334	scaffold41406	scaffold7	scaffold33474	scaffold246	scaffold8245	scaffold39	scaffold598	scaffold39102	scaffold19130	scaffold176_1	scaffold5	NC_006095.5	scaffold4259		Scaffold706	scaffold5844	NC_015020.2	scaffold39821	NW_004848246.1	scaffold3070	scaffold31	Scaffold153	scaffold25568	scaffold127	Scaffold402	scaffold51738	scaffold49352	scaffold48981	scaffold470	scaffold20950	scaffold993	scaffold30418	superscaffold75	scaffold49568	scaffold3942	scaffold3494	0.079	0.006
USP38	scaffold4425	scaffold15214	Scaffold125	scaffold347	Scaffold8868	scaffold2271	scaffold8202	scaffold157	scaffold51056	scaffold444	scaffold287	scaffold15740	scaffold47	scaffold11172	scaffold221	scaffold52233	scaffold21	scaffold258	scaffold8689	scaffold42967	scaffold125_2	scaffold35	NC_006091.5	C12888529	scaffold8351	Scaffold1859	scaffold11522	NC_015014.2	scaffold2641	NW_004848298.1	scaffold17787	scaffold452	Scaffold116	scaffold12278	scaffold365	Scaffold66	scaffold15702	scaffold6840	scaffold51582	scaffold1215	scaffold15639	scaffold322	scaffold16944	superscaffold57	scaffold12457	scaffold16634	scaffold899	0.0794	0.0029
OXSM	scaffold14076	scaffold8194	Scaffold9	scaffold2213	scaffold11982	scaffold38755	scaffold41772	scaffold259	scaffold54276	scaffold53	scaffold211	scaffold31182	scaffold37	scaffold9414	scaffold10	scaffold37350	scaffold303	scaffold313	scaffold44669	scaffold17176	scaffold3_1	scaffold231	NC_006089.5	scaffold3351	scaffold251	Scaffold1295	scaffold17832	NC_015016.2	scaffold44723	NW_004848279.1	scaffold15714	scaffold185	Scaffold164	scaffold8151	scaffold346	Scaffold25	scaffold15910	scaffold21821	scaffold1342	scaffold10295	scaffold45519	scaffold1877	scaffold2972	superscaffold37	scaffold13202	scaffold20752	scaffold2671	0.0794	0.0038
TRPM1	scaffold16024	scaffold18913	Scaffold83	scaffold1351	scaffold30675	scaffold5580	scaffold9034	scaffold831	scaffold51521	scaffold200	scaffold362	scaffold14614	scaffold506	scaffold24902	scaffold222	scaffold35109	scaffold325	scaffold287	scaffold9482	scaffold40383	scaffold421_1	scaffold171	NC_006097.5	scaffold19254	scaffold31420	Scaffold170	scaffold2083	NC_015022.2	scaffold8767	NW_004848230.1	scaffold10462	scaffold337	Scaffold207	scaffold17777	scaffold420	Scaffold298	scaffold23762	scaffold1938	scaffold16656	scaffold7858	Scaffold57755	scaffold31	scaffold52738	superscaffold45	scaffold16900	scaffold24279	scaffold1373	0.0798	0.003
AKAP2	scaffold10968	scaffold16510	Scaffold211	scaffold388	scaffold9610	scaffold5122	scaffold12485	scaffold54	scaffold58568	scaffold90	scaffold59	scaffold26171	scaffold761	scaffold4589	scaffold145	scaffold25691	scaffold528	scaffold532	scaffold9360	scaffold6361	scaffold252_1	scaffold203	NC_006127.5	scaffold17636	scaffold4071	Scaffold2538	scaffold13587	NC_015041.2	scaffold20897	NW_004848298.1	scaffold372	scaffold43	Scaffold798	scaffold7899	scaffold558	Scaffold127	scaffold26650	scaffold89	scaffold7056	scaffold49802	scaffold50781	scaffold655	scaffold67084	superscaffold69-1	scaffold5877	scaffold17431	scaffold2276	0.0815	0.0022
UBOX5	scaffold25838	scaffold30820	Scaffold236	scaffold57	scaffold30016	scaffold29675	scaffold7118	scaffold82	scaffold10029	scaffold166	scaffold27	scaffold13675	scaffold203	scaffold4563	scaffold696	scaffold56305	scaffold213	scaffold265	scaffold24834	scaffold42561	scaffold6_1	scaffold62	NC_006091.5	scaffold34893	scaffold18172	Scaffold627	scaffold30563	NC_015014.2	scaffold43377	NW_004828031.1	scaffold539	scaffold42	Scaffold37	scaffold1820	scaffold33	Scaffold209	scaffold4753	scaffold31927	scaffold27658	scaffold12482	scaffold27118	scaffold64	scaffold52999	superscaffold11	scaffold46676	scaffold19233	scaffold1646	0.084	0.0043
TLR3	scaffold22150	scaffold21103	Scaffold65	scaffold19	scaffold30096	scaffold5999	scaffold11684	scaffold172	scaffold63820	scaffold17	scaffold127	scaffold12245	scaffold58	scaffold44774	scaffold67	scaffold20186	scaffold514	scaffold46	scaffold48287	scaffold4889	scaffold129_1	scaffold40	NC_006091.5	scaffold14993	scaffold12603	Scaffold466	scaffold9706	NC_015014.2	scaffold18747	NW_004848263.1	scaffold2753	scaffold25	Scaffold108	scaffold13534	scaffold217	Scaffold167	scaffold13655	scaffold40610	scaffold19377	scaffold13262	scaffold54512	scaffold315	scaffold7383	superscaffold11	scaffold4287	scaffold6727	scaffold826	0.0842	0.0026
LACTBL1	scaffold3865	scaffold25488	Scaffold253	scaffold367	scaffold6468	scaffold9763	scaffold11127	scaffold112	scaffold21210	scaffold525	scaffold616	scaffold15912	scaffold612	scaffold26635	scaffold494	scaffold37466	scaffold727	scaffold108	scaffold18144	scaffold3221	scaffold273_1	scaffold353	NC_006108.5	scaffold45621	scaffold3899	Scaffold3291	scaffold5273	NC_015033.2	scaffold459	NW_004848139.1	scaffold19620	scaffold107	Scaffold143	scaffold28675	scaffold1544	Scaffold291	scaffold498	scaffold6013	scaffold16591	scaffold51372	scaffold8543	scaffold1145	scaffold6876	superscaffold61	scaffold1128	scaffold6907	scaffold2740	0.0845	0.0045
ZFAND4	scaffold8636	scaffold43047	Scaffold15	scaffold1316	scaffold12710	scaffold7630	scaffold23867	scaffold258	scaffold66855	scaffold61	scaffold391	scaffold44164	scaffold18	scaffold26932	scaffold156	scaffold22556	scaffold436	scaffold56	scaffold32976	scaffold41748	scaffold140_2	scaffold130	NC_006093.5	scaffold44089	scaffold45562	Scaffold1559	scaffold42082	NC_015018.2	scaffold15732	NW_004848282.1	scaffold44783	scaffold508	Scaffold110	scaffold13883	scaffold48	Scaffold190	scaffold31078	scaffold3878	scaffold30200	scaffold50115	scaffold55528	scaffold283	scaffold65296	superscaffold34	scaffold55810	scaffold47307	scaffold8806	0.0852	0.0029
DIDO1	scaffold18266	scaffold33470	Scaffold115		scaffold9227	scaffold6091	scaffold385	scaffold96	scaffold39786	scaffold136	scaffold231	scaffold27819	scaffold102	scaffold25975	scaffold289	scaffold55306	scaffold155	scaffold55	scaffold5724	scaffold40628	scaffold26_1	scaffold264	NC_006107.5	scaffold42180	scaffold25882	Scaffold25	scaffold3013	NC_015032.2	scaffold3009	NW_004848243.1	Scaffold53359	scaffold113	Scaffold259	scaffold19113	scaffold920	Scaffold57	scaffold6165	scaffold4632	scaffold14128	scaffold23462	scaffold1164	scaffold3745	scaffold1469	superscaffold54	scaffold7135	scaffold1029	scaffold3436	0.0867	0.0029
GPRC6A	scaffold26170	scaffold15327	Scaffold217	scaffold478	scaffold11018	scaffold11521	scaffold2343	scaffold346	scaffold42596	scaffold14	scaffold545	scaffold4433	scaffold235	scaffold27223	scaffold171	scaffold666	scaffold948	scaffold18	scaffold10783	scaffold48379	scaffold115_1	scaffold98	NC_006090.5	scaffold16747	scaffold19757	Scaffold387	scaffold1469	NC_015012.2	scaffold25196	NW_004848296.1	Scaffold45669	scaffold309	Scaffold20	scaffold19568	scaffold101	Scaffold54	scaffold19376	scaffold8709	scaffold27043	scaffold6305	scaffold5199	scaffold713	scaffold28654	superscaffold29	scaffold34276	scaffold26837	scaffold527	0.0872	0.0035
B3GNT9	scaffold37671	scaffold32825	Scaffold33	scaffold1434	scaffold34096	scaffold11082	scaffold16634	scaffold453	scaffold3281	scaffold26	scaffold833	scaffold10878	scaffold123	scaffold24825	scaffold449	scaffold26333	scaffold1061	scaffold27	scaffold35887	scaffold16767	scaffold449_1	scaffold97	NC_006098.5	scaffold13402	scaffold5167	Scaffold614	scaffold34000	NC_015023.2	scaffold47900	NW_004848277.1	scaffold16430	scaffold441	Scaffold56	scaffold31903	scaffold848	Scaffold63	scaffold17752	scaffold46969	scaffold47158	scaffold34306	scaffold18793	scaffold273	scaffold3007	superscaffold27	scaffold10254	scaffold27025	scaffold1137	0.0886	0.0032
RAG2	scaffold12908	scaffold15199	Scaffold57	scaffold139	scaffold5097	scaffold3590	scaffold7607	scaffold435	scaffold65803	scaffold203	scaffold436	scaffold7576	scaffold175	scaffold8142	scaffold107	scaffold207	scaffold36	scaffold325	scaffold13356	scaffold2536	scaffold10_1	scaffold106	NC_006092.5	scaffold3217	scaffold9453	Scaffold2463	scaffold434	NC_015015.2	scaffold513	NW_004848271.1	scaffold1666	scaffold178	Scaffold155	scaffold2746	scaffold298	Scaffold121	scaffold5986	scaffold24110	scaffold21085	scaffold11210	scaffold17360	scaffold78	scaffold7858	superscaffold47	scaffold10786	scaffold3940	scaffold677	0.0893	0.0035
BIRC2	scaffold11035	scaffold3292	Scaffold413	scaffold78	scaffold16819	scaffold3343	scaffold2798	scaffold117	scaffold56633	scaffold86	scaffold380	scaffold5171	scaffold59	scaffold8620	scaffold85	scaffold46002	scaffold87	scaffold547	scaffold45101	scaffold42985	scaffold72_2	scaffold16	NC_006088.5	scaffold42414	scaffold45631	Scaffold3120	scaffold15513	NC_015011.2	scaffold50758	NW_004848267.1	scaffold46828	NW_017219649.1	Scaffold60	scaffold5615	scaffold105	Scaffold686	scaffold46945	scaffold4331	scaffold9774	scaffold47864	scaffold19304	scaffold1054	scaffold35258	superscaffold80	scaffold17574	scaffold44837	scaffold3445	0.0895	0.004
CGNL1	scaffold29913	scaffold19681	Scaffold83	scaffold195	scaffold9236	scaffold30578	scaffold41346	scaffold474	scaffold57515	scaffold200	scaffold376	scaffold21658	scaffold506	scaffold50164	scaffold222	scaffold373	scaffold325	scaffold287	scaffold44027	scaffold32197	scaffold519_1	scaffold171	NC_006097.5	scaffold31206	scaffold25217	Scaffold591	scaffold34691	NC_015022.2	scaffold32725	NW_004848232.1	scaffold19412	scaffold327	Scaffold36	scaffold3009	scaffold420	Scaffold183	scaffold12913	scaffold48322	scaffold1866	scaffold22294	scaffold3053	scaffold31	scaffold27128	superscaffold45	scaffold15104	scaffold7889	scaffold1016	0.0912	0.0029
RNF6	scaffold54743	scaffold24308	Scaffold155	scaffold969	scaffold7123	scaffold36160	scaffold21396	scaffold34		scaffold103	scaffold15	scaffold15306	scaffold59	scaffold7929	scaffold269	scaffold19665	scaffold278	scaffold98	scaffold31496	scaffold4704	scaffold432_1	scaffold16	NC_006088.5	scaffold8531	scaffold41759	Scaffold351	scaffold34113	NC_015011.2	scaffold5136	NW_004848267.1	scaffold6308	NW_017219649.1	Scaffold60	Scaffold18915	scaffold419	Scaffold14	scaffold2827	scaffold44293	scaffold24477	scaffold22439	scaffold15476	scaffold148	scaffold43363	scaffold137	scaffold7105	scaffold13851	scaffold3893	0.0912	0.002
FNIP2	scaffold4423	scaffold14557	Scaffold6	scaffold456	scaffold20295	scaffold43061	scaffold15450	scaffold83	scaffold9664	scaffold249	scaffold733	scaffold4787	scaffold303	scaffold29010	scaffold142	scaffold16755	scaffold59	scaffold114	scaffold5028	scaffold15521	scaffold49_1	scaffold40	NC_006091.5	scaffold44086	scaffold47498	Scaffold95	scaffold18373	NC_015014.2	scaffold14413	NW_004848262.1	scaffold5906	scaffold10	Scaffold108	scaffold21919	scaffold164	Scaffold170	scaffold15615	scaffold38222	scaffold15314	scaffold11193	scaffold13409	scaffold67	scaffold25479	superscaffold4	scaffold47539	scaffold8419	scaffold9490	0.0913	0.0027
PHF3	scaffold37512	scaffold17037	Scaffold821	scaffold805	scaffold16165	Scaffold40278	scaffold36141	scaffold268	Scaffold66346	scaffold10	scaffold23	scaffold31824	scaffold56	scaffold39167	scaffold134	C17088158	scaffold71	scaffold329	scaffold34785	scaffold30942	scaffold114_1	scaffold66	NC_006090.5	scaffold40592	scaffold48309	Scaffold53	scaffold8049	NC_015012.2	scaffold12694	NW_004848280.1	scaffold5018	scaffold173	Scaffold253	scaffold31118	scaffold443	Scaffold117	scaffold9946	scaffold14588	scaffold24609	scaffold48339	Scaffold4820		scaffold55138	superscaffold8	scaffold20591	scaffold17604	scaffold8734	0.0921	0.002
TET1	scaffold10943	scaffold43658	Scaffold47	scaffold27	scaffold18094	scaffold7479	scaffold18815	scaffold96	scaffold5902	scaffold10	scaffold586	scaffold28299	scaffold36	scaffold534	scaffold275	scaffold9303	scaffold259	scaffold158	scaffold34002	scaffold11372	scaffold113_1	scaffold188	NC_006093.5	scaffold12053	scaffold44344	Scaffold4637	scaffold9235	NC_015018.2	scaffold42252	NW_004848282.1	scaffold13333	scaffold71	Scaffold522	scaffold1444	scaffold13	Scaffold286	scaffold39837	scaffold20083	scaffold4258	scaffold23519	scaffold48708	scaffold690	scaffold14183	superscaffold64	scaffold48490	scaffold12535	scaffold1012	0.094	0.0022
LOC100231426	scaffold40004	scaffold33678	Scaffold79	scaffold543	scaffold18369	scaffold21312	scaffold17015	scaffold289	scaffold57100	scaffold114	scaffold151	scaffold14816	scaffold20	scaffold23196	scaffold45	scaffold37790	scaffold326	scaffold25	scaffold3762	scaffold16725	scaffold45_1	scaffold408	NC_006102.5	scaffold27815	scaffold29947	Scaffold1698	scaffold1634	NC_015027.2	scaffold22458	NW_004848251.1	scaffold24784	scaffold283	Scaffold210	scaffold15708	scaffold282	Scaffold410	scaffold22036	scaffold28420	scaffold38312	scaffold44727	scaffold15615	scaffold81	scaffold7649	superscaffold22	scaffold36357	scaffold12513	scaffold7266	0.0955	0.0035
STARD9	scaffold15561	scaffold39523	Scaffold349	scaffold870	Scaffold28435	scaffold39111	scaffold9303	scaffold266	scaffold58808	scaffold279	scaffold49	scaffold15395	scaffold645	scaffold15240	scaffold112	scaffold55407	scaffold611	scaffold204	scaffold17680	scaffold7252	scaffold37_1	scaffold637	NC_006092.5	scaffold6754	scaffold30477	Scaffold1186	scaffold21278	NC_015015.2	scaffold38876	NW_004848148.1	scaffold29857	scaffold290	Scaffold55	scaffold34972	scaffold181	Scaffold4	scaffold47583	scaffold53276	scaffold71450	scaffold47876	scaffold16854	scaffold58	scaffold58938	superscaffold76	scaffold17305	scaffold22468	scaffold951	0.0957	0.0025
ZNF518A	scaffold8226	scaffold18115	Scaffold146	scaffold293	scaffold4412	scaffold7995	scaffold16569	scaffold258	scaffold17731	scaffold115	scaffold349	scaffold13442	scaffold34	scaffold1353	scaffold280	scaffold5956	scaffold337	scaffold526	scaffold19065	scaffold17381	scaffold114_1	scaffold66	NC_006093.5	scaffold3076	scaffold10898	Scaffold2770	scaffold18014	NC_015018.2	scaffold10411	NW_004848151.1	scaffold1054	scaffold40	Scaffold99	scaffold17872	scaffold353	Scaffold22	scaffold26537	scaffold17112	Scaffold66074	scaffold20795	scaffold4728	scaffold593	scaffold3829	superscaffold8	scaffold22978	scaffold37450	scaffold2189	0.0961	0.0022
MTUS2	scaffold3965	scaffold19717	Scaffold15	scaffold541	scaffold15618	scaffold42693	scaffold16040	scaffold34	scaffold68911	scaffold61	scaffold391	scaffold30371	scaffold262	scaffold7800	scaffold436	scaffold31061	scaffold436	scaffold56	scaffold15872	scaffold32903	scaffold23_2	scaffold130	NC_006088.5	scaffold16910	scaffold48710	Scaffold1758	scaffold14678	NC_015011.2	scaffold43732	NW_004848267.1	scaffold3728	scaffold508	Scaffold110	scaffold13076	scaffold785	Scaffold294	scaffold42762	scaffold34905	scaffold33081	scaffold9048	scaffold34890	scaffold283	scaffold28942	superscaffold34	scaffold13136	scaffold35175	scaffold2132	0.1029	0.0026
RP1L1	Scaffold11087	scaffold11758	Scaffold6	scaffold2352	Scaffold8680	Scaffold38519	scaffold19810	scaffold83	scaffold34955	scaffold175	scaffold121	scaffold11957	scaffold504	scaffold32332	scaffold142	scaffold28660	scaffold59	scaffold32	scaffold12415	scaffold15294	scaffold49_1	scaffold11	NC_006090.5	scaffold27444	scaffold4882	Scaffold709	scaffold41597	NC_015012.2	scaffold50093	NW_004848238.1	scaffold5616	scaffold10	Scaffold108	scaffold2474	scaffold164	Scaffold67	scaffold19076	scaffold38315	scaffold3541	scaffold25015	scaffold28256	scaffold20	scaffold86	scaffold198	scaffold6108	scaffold25004	scaffold7201	0.106	0.0023
LOC100218932	scaffold15464	scaffold13888	Scaffold155	scaffold273	scaffold4293	scaffold17534	scaffold11447	scaffold34	scaffold14057	scaffold103	scaffold15	scaffold3145	scaffold59	scaffold14415	scaffold269	scaffold7486	scaffold93	scaffold279	scaffold4985	scaffold7031	scaffold432_1	scaffold16	NC_006092.5	scaffold15389	scaffold7718	Scaffold1152	scaffold3700	NC_015015.2	scaffold4514	NW_004848262.1	scaffold12805	scaffold475	Scaffold60	scaffold8610	scaffold15	Scaffold14	scaffold10187	scaffold392	scaffold13536	scaffold9880	scaffold407	scaffold148	scaffold4943	scaffold137	scaffold2884	scaffold9158	scaffold3637	0.1093	0.0024
REST	scaffold48096	scaffold30410	Scaffold193	scaffold2191	scaffold13783	scaffold14552	scaffold9967	scaffold21	scaffold15840	scaffold115	scaffold146	scaffold41672	scaffold34	scaffold33028	scaffold11	scaffold28660	scaffold14	scaffold79	Scaffold50451	scaffold24108	scaffold112_1	scaffold54	NC_006091.5	scaffold36479	scaffold19474	Scaffold427	scaffold42762	NC_015014.2	scaffold50093	NW_004848262.1	scaffold5616	scaffold11	Scaffold49	scaffold31902	scaffold10	Scaffold71	scaffold4830	scaffold2211	scaffold3541	scaffold1491	scaffold39342	scaffold589	scaffold63647	XM_009683740.1	scaffold16966	scaffold45644		0.1233	0.004
cytb	scaffold45799	scaffold276	C13961429	NC_009684.1	scaffold11950	scaffold38408	scaffold5539	scaffold80	scaffold26633	scaffold1772	scaffold315	C11106310	scaffold288	C15569972	scaffold171	C16345365	scaffold61	C9140402		scaffold46529	scaffold996_1	scaffold167	NC_001323.1	scaffold2054		Scaffold8483	scaffold8709		scaffold23179	NC_009134.1	scaffold5142	scaffold241	Scaffold3000	scaffold23785	scaffold296	C11135451	scaffold29208	C7323620	scaffold7760	C11445331	scaffold43735	scaffold236	C16815675	NC_002785.1	C10339563	C13551269	scaffold8855	0.1744	0.007
Missing data
[truncated: 1 more columns]

## Sheet: Table S5
The first set of universal nuclear protein-coding loci markers for avian phylogenetic and population genetic studies
Yang Liu, Simin Liu, Chia-Fen Yeh, Nan Zhang, Guoling Chen, Pinjia Que, Lu Dong, Shou-hsien Li
Supplementary Table S5. Polymorphic information of 16 NPCLs and two mitochondrial loci (ATPase6/8 and ND3).
Populations	Number of polymorphic sites	Parsimony informative sites	Number of Haplotypes (h)	Haplotype diversity (Hd)	Nucleotide diversity (π×10-3)	Average number of Nucleotide Differences(k)	θ-ω	Tajima's D	HKA(P value)
KBTBD8 (696bp)
GX	0	0	1	0	0	0	0	--	--
QH	0	0	1	0	0	0	0	--	--
HB	0	0	1	0	0	0	0	--	--
TW	0	0	1	0	0	0	0	--	--
LACTBL1 (633bp)
GX	0	0	1	0	0	0	0	--	--
QH	2	0	3	0.2	0.32	0.2	0.56	-1.51	--
HB	0	0	1	0	0	0	0	--	--
TW	0	0	1	0	0	0	0	--	--
TMEM132B (707bp)
GX	0	0	1	0	0	0	0	--	--
QH	0	0	1	0	0	0	0	--	--
HB	1	0	2	0.1	0.14	0.1	0.28	-1.16	0.62
TW	1	0	2	0.1	0.14	0.1	0.28	-1.16	0.62
REST(627bp)
GX	2	2	3	0.45	0.94	0.59	0.55	0.17	0.78
QH	0	0	1	0	0	0	0	--	--
HB	1	1	2	0.34	0.54	0.34	0.28	0.35	0.75
TW	1	1	2	0.19	0.3	0.19	0.28	-0.59	0.72
HERC1 (757bp)
GD	1	1	2	0.52	0.69	0.52	0.28	1.53	--
QH	2	1	3	0.28	0.38	0.29	0.56	-1.14	--
HB	1	1	2	0.19	0.25	0.19	0.28	-0.59	--
TW	1	1	2	0.16	0.21	0.16	0.27	-0.68	--
S1PR3(717bp)
GX	1	1	2	0.48	0.67	0.48	0.28	1.26	--
QH	1	1	2	0.27	0.37	0.27	0.28	-0.09	--
HB	1	1	2	0.19	0.26	0.19	0.28	-0.59	--
TW	1	1	2	0.19	0.26	0.19	0.28	-0.59	--
USP38 (741bp)
GX	2	1	3	0.28	0.5	0.37	0.56	-0.81	0.93
QH	2	1	3	0.42	0.59	0.44	0.56	-0.53	0.8
HB	1	1	2	0.19	0.26	0.19	0.28	-0.59	0.64
TW	1	1	2	0.44	0.6	0.44	0.28	1.03	0.68
ADNP (791bp)
GX	2	1	3	0.47	0.63	0.49	0.56	-0.29	--
QH	1	0	2	0.1	0.13	0.1	0.28	-1.16	--
HB	2	1	3	0.22	0.41	0.32	0.58	-1.1	--
TW	1	1	2	0.19	0.24	0.19	0.28	-0.59	--
CHST8(693bp)
GX	2	2	3	0.57	0.98	0.68	0.55	0.54	0.77
QH	3	3	5	0.7	1.53	1.06	0.85	0.69	0.74
HB	3	1	4	0.6	1.02	0.71	0.85	-0.44	0.7
TW	3	2	4	0.6	1.17	0.81	0.85	-0.11	0.7
NFIL3 (723bp)
GX	1	0	2	0.1	0.14	0.1	0.28	-1.16	0.44
QH	2	1	3	0.28	0.4	0.29	0.56	-1.14	0.34
HB	4	4	4	0.47	1.15	0.83	1.1	-0.68	0.79
TW	3	3	4	0.63	1.71	1.24	0.87	1.15	0.91
INO80D (903bp)
GX	0	0	1	0	0	0	0	--	--
QH	4	2	5	0.44	0.73	0.66	1.13	-1.21	0.2
HB	5	1	4	0.28	0.65	0.59	1.41	-1.78	0.96
TW	4	4	4	0.52	1.51	1.36	1.1	0.68	0.96
CCDC141(746bp)
GX	3	1	3	0.57	0.97	0.73	0.85	-0.38	0.66
QH	6	5	5	0.62	2.3	1.72	1.69	0.05	0.82
HB	3	2	4	0.36	0.64	0.48	0.85	-1.16	0.71
TW	4	2	4	0.62	1.2	0.89	1.13	-0.6	0.89
TLR3 (859bp)
GX	5	5	10	0.85	2.07	1.78	1.34	0.95	0.77
QH	5	5	5	0.68	2.24	1.92	1.41	1.11	0.76
HB	5	5	7	0.86	2.79	2.4	1.41	2.15	0.89
TW	7	5	7	0.74	2.2	1.89	1.87	0.02	0.56
NCOA6 (750bp)
GX	6	6	7	0.86	3.81	2.86	1.69	2.2	0.96
QH	7	5	6	0.73	2.08	1.56	1.97	-0.69	0.98
HB	6	6	5	0.78	3.56	2.67	1.69	1.84	0.99
TW	5	4	6	0.68	1.59	1.19	1.41	-0.48	0.92
MAML3 (706bp)
GD	3	2	5	0.59	1.04	0.73	0.8	-0.22	0.92
QH	6	4	8	0.88	2.12	1.49	1.69	-0.37	0.79
HB	9	5	12	0.87	2.25	1.59	2.41	-1.11	0.98
TW	3	2	5	0.51	1.08	0.76	0.85	-0.26	0.91
FMN2 (679bp)
GX	8	7	8	0.86	3.54	2.41	2.25	0.22	0.87
QH	9	7	12	0.94	4.24	2.88	2.62	0.35	0.86
HB	10	8	13	0.97	4.56	3.1	2.91	0.24	0.99
TW	11	5	11	0.91	3.85	2.62	3.38	-0.81	0.98
BIRC2 (692bp)
GX	9	8	8	0.77	4.79	3.32	2.47	1.15	0.94
QH	9	9	9	0.89	5.39	3.73	2.47	1.71	0.95
HB	10	6	8	0.85	3.13	2.17	3.1	-1.07	0.87
TW	12	9	10	0.86	5.59	3.87	3.66	0.2	0.72
ATPase6/8 (846bp)
GX	3	3	2	0.23	0.83	0.7	0.9	-0.65	0.81
QH	1	1	2	0.21	0.25	0.21	0.29	-0.53	0.47
HB	1	1	2	0.19	0.22	0.19	0.28	-0.59	0.47
TW	3	3	3	0.65	1.64	1.39	0.85	1.72	0.9
ND3 (378bp)
GX	1	1	2	0.4	1.06	0.4	0.3	0.65	--
QH	1	1	2	0.52	1.38	0.52	0.29	1.51	1
HB	0	0	1	0	0	0	0	--	--
TW	1	1	2	0.53	1.39	0.53	0.28	1.57	1
